# Supplementary material for: Graphene quantum dots induce cascadic apoptosis via interaction with proteins associated with anti-oxidation after endocytosis by Trypanosoma brucei
Source: Front Immunol. 2022 Dec 6;13:1022050. doi: 10.3389/fimmu.2022.1022050 (PMC9763322; doi:10.3389/fimmu.2022.1022050)
Supplement: Supplementary file 2 [file Table_1.xlsx]

## Sheet: Dataset S1
Dataset S1. All genes experssion annotation
gene_id	CK-1_fpkm	CK-2_fpkm	CK-3_fpkm	T-50-1_fpkm	T-50-2_fpkm	T-50-3_fpkm	CK-1_count	CK-2_count	CK-3_count	T-50-1_count	T-50-2_count	T-50-3_count	Symbol	Description	KEGG_A_class	KEGG_B_class	Pathway	K_ID	GO Component	GO Function	GO Process
MSTRG.10055	3.73	4.35	4.24	5.8	5.54	5.79	395	419	354	506	473	427	--	hypothetical protein, unlikely [Trypanosoma brucei gambiense DAL972]	-	-	-	-	-	-	-
MSTRG.10166	3.35	3.62	1.76	5.74	5.37	6.64	293	288	122	414	379	405	--	-	-	-	-	-	-	-	-
MSTRG.10401	4.47	4.51	2.37	7.07	5.24	8.53	182	167	76	237	172	242	--	-	-	-	-	-	-	-	-
MSTRG.10631	8.73	9.38	4.47	17.85	17.1	19.4	601	587	243	1013	949	931	--	hypothetical protein, unlikely [Trypanosoma congolense IL3000]	-	-	-	-	-	-	-
MSTRG.10632	0	0.72	0.18	0	0	0.07	0	14	3	0	0	1	--	-	-	-	-	-	-	-	-
MSTRG.10633	5.48	5.22	4.39	10.78	11.78	11.72	405	351	256	657	702	604	--	hypothetical protein [Trichomonas vaginalis G3]	-	-	-	-	-	-	-
MSTRG.10634	0	3.04	3.22	0	0	0.04	0	101	93	0	0	1	--	-	-	-	-	-	-	-	-
MSTRG.1077	0.64	0.73	0.5	0.51	0.73	0.95	26	27	16	17	24	27	--	-	-	-	-	-	-	-	-
MSTRG.1081	0.72	1.1	0.61	4.77	3.75	5.18	58	81	39	319	245	293	--	hypothetical protein [Trypanosoma brucei brucei TREU927]	-	-	-	-	-	-	-
MSTRG.1084	42.21	38.63	27.01	46.23	33.69	35.15	7903	6580	3994	7136	5087	4588	--	unnamed protein product [Phytomonas sp. isolate Hart1]	-	-	-	-	-	-	-
MSTRG.1087	8.44	9.07	0	0	5.17	4.17	840	821	0	0	415	289	--	T. brucei spp.-specific protein [Trypanosoma brucei gambiense DAL972]	-	-	-	-	-	-	-
MSTRG.1088	9.28	11.13	0	0	0	0	415	453	0	0	0	0	--	hypothetical protein [Trypanosoma brucei brucei TREU927]	-	-	-	-	-	-	-
MSTRG.1089	6.15	5.92	1.55	8.85	3.91	0	748	655	149	887	383	0	--	Retrovirus-related Pol polyprotein from type-1 retrotransposable element [Trichinella patagoniensis]	-	-	-	-	-	-	-
MSTRG.1332	41.62	41.6	31.25	39.8	38.19	32.5	2149	1954	1274	1694	1590	1170	--	-	-	-	-	-	-	-	-
MSTRG.1533	1.24	1.7	0.35	2.2	2.27	2.1	85	106	19	124	125	100	--	-	-	-	-	-	-	-	-
MSTRG.1731	1.02	0.92	1.6	1.02	1.34	1.38	17	14	21	14	18	16	--	T. brucei spp.-specific protein, (fragment), partial [Trypanosoma brucei gambiense DAL972]	-	-	-	-	-	-	-
MSTRG.229	10.54	11.11	5.03	20.81	19.25	22.6	414	397	156	674	610	619	--	-	-	-	-	-	-	-	-
MSTRG.2624	22.51	29.25	27.14	28.94	33.18	33.02	1048	1239	998	1111	1246	1072	--	-	-	-	-	-	-	-	-
MSTRG.2625	27.16	33.63	21.79	32.74	31.13	34.04	633	713	401	629	585	553	--	-	-	-	-	-	-	-	-
MSTRG.3072	39.09	43.36	40.5	65.17	61.9	62.5	985	994	806	1354	1258	1098	--	-	-	-	-	-	-	-	-
MSTRG.3101	12.68	12.25	11.29	18.86	17.97	17.37	2094	1840	1472	2568	2394	2000	--	hypothetical protein, unlikely [Trypanosoma brucei gambiense DAL972]	-	-	-	-	-	-	-
MSTRG.3237	12.99	14.84	7.82	28.47	25.39	30.06	2093	2174	995	3780	3298	3376	--	hypothetical protein, unlikely [Trypanosoma brucei gambiense DAL972]	-	-	-	-	-	-	-
MSTRG.3536	5.14	5.83	2.49	10.85	9.26	11.02	519	536	199	904	754	776	--	-	-	-	-	-	-	-	-
MSTRG.3655	2.47	3.01	2.44	3.06	3.29	3.23	321	356	251	328	345	293	--	H25N7.03 [Trypanosoma brucei]	-	-	-	-	-	GO:0016891//endoribonuclease activity, producing 5'-phosphomonoesters;GO:0043169//cation binding	GO:0090501//RNA phosphodiester bond hydrolysis
MSTRG.3697	5.57	7.74	5.75	9.17	10.13	8.42	395	499	322	536	579	416	--	hypothetical protein, unlikely [Trypanosoma brucei gambiense DAL972]	-	-	-	-	-	-	-
MSTRG.3915	85.53	101.58	73.74	84.65	78.69	89.14	6470	6990	4405	5279	4800	4701	--	hypothetical protein, unlikely [Trypanosoma congolense IL3000]	-	-	-	-	-	-	-
MSTRG.3923	16.3	21.73	13.54	27.55	27.09	27.21	636	771	417	886	852	740	--	-	-	-	-	-	-	-	-
MSTRG.4178	6.26	8.9	4.71	11.78	10.16	9.53	259	335	154	402	339	275	--	-	-	-	-	-	-	-	-
MSTRG.4783	32.86	34.74	29.16	47.65	45.35	45.09	946	910	663	1131	1053	905	--	hypothetical protein [Trypanosoma brucei brucei TREU927]	-	-	-	-	-	-	-
MSTRG.5332	14.01	32.21	23.76	25.56	25.41	26.26	860	1799	1152	1294	1258	1124	--	-	-	-	-	-	-	-	-
MSTRG.6077	19.18	19.11	14.07	12.48	10.54	13.12	887	804	514	476	393	423	--	-	-	-	-	-	-	-	-
MSTRG.6453	36.39	48.7	25.13	60.45	48.37	47.86	1348	1641	735	1846	1445	1236	--	-	-	-	-	-	-	-	-
MSTRG.6881	16.19	20.03	11.54	26.16	22.72	23.1	1088	1224	612	1449	1231	1082	--	-	-	-	-	-	-	-	-
MSTRG.7311	61.39	65	57.23	76.07	79.19	82.11	4828	4650	3554	4932	5022	4502	--	hypothetical protein, unlikely [Trypanosoma brucei gambiense DAL972]	-	-	-	-	-	-	-
MSTRG.7312	11.02	12.55	12.11	14.49	14.86	14.87	893	925	775	968	971	840	--	hypothetical protein, unlikely [Trypanosoma brucei gambiense DAL972]	-	-	-	-	-	-	-
MSTRG.7313	125.38	114.96	119.46	140.75	153.84	145.9	4518	3768	3399	4181	4470	3665	--	hypothetical protein, unlikely [Trypanosoma brucei gambiense DAL972]	-	-	-	-	-	-	-
MSTRG.7374	8.55	6.92	10.97	7.14	8.5	8.2	645	475	653	444	517	431	--	protein transport protein Sec31 [Trypanosoma brucei brucei TREU927]	-	-	-	-	-	-	-
MSTRG.7376	8.57	8.61	9.48	7.9	10.44	8.14	175	160	153	133	172	116	--	Gp63-1 surface protease homolog [Trypanosoma brucei brucei TREU927]	-	-	-	-	-	GO:0016787//hydrolase activity	GO:0019538//protein metabolic process;GO:0022610//biological adhesion
MSTRG.7377	8.05	6.76	5.21	6.42	6.9	5.84	178	136	91	117	123	90	--	Gp63-1 surface protease homolog [Trypanosoma brucei brucei TREU927]	-	-	-	-	-	GO:0016787//hydrolase activity	GO:0019538//protein metabolic process;GO:0022610//biological adhesion
MSTRG.7378	12.91	12.47	10.81	10.04	9.41	9.85	750	659	496	481	441	399	gp63	Gp63-1 surface protease homolog [Trypanosoma brucei brucei TREU927]	-	-	-	-	-	GO:0016787//hydrolase activity	GO:0019538//protein metabolic process;GO:0022610//biological adhesion
MSTRG.7379	2.5	3.77	2.99	21.31	21.14	22.63	413	567	390	2904	2818	2608	--	hypothetical protein, conserved [Trypanosoma equiperdum]	-	-	-	-	-	-	-
MSTRG.7380	8.31	5.56	7.96	6.77	9.48	8.78	1376	837	1041	925	1266	1014	--	hypothetical protein, conserved [Trypanosoma equiperdum]	-	-	-	-	-	-	-
MSTRG.7382	23.47	22.23	22.59	22.56	24.83	23.8	2707	2332	2057	2145	2309	1914	RPS20	ribosomal protein S20 [Trypanosoma grayi]	Genetic Information Processing	Translation	ko03010//Ribosome	K02969	GO:0044391//ribosomal subunit	-	GO:0006464//cellular protein modification process;GO:0010467//gene expression
MSTRG.7664	13.07	11.71	12.57	14.68	12.79	13.54	270	220	205	250	213	195	--	ISG75 [Trypanosoma equiperdum]	-	-	-	-	-	-	-
MSTRG.7899	12.71	15.91	12.48	16.74	18.78	19.02	209	238	162	227	249	218	--	-	-	-	-	-	-	-	-
MSTRG.7900	10.17	11.51	11	12.4	12.58	13.49	371	382	317	373	370	343	--	-	-	-	-	-	-	-	-
MSTRG.7901	29.77	32.23	28.63	38.35	38.57	42.79	1051	1035	798	1116	1098	1053	--	-	-	-	-	-	-	-	-
MSTRG.7972	248.91	196.95	239.92	157.06	184.63	125.58	20704	14902	15758	10770	12384	7282	--	microtubule-associated protein 2, partial [Trypanosoma brucei brucei TREU927]	-	-	-	-	GO:0015630//microtubule cytoskeleton	-	-
MSTRG.8005	61.61	48.9	53.93	49.18	46.26	42.46	10090	7285	6975	6640	6109	4848	--	hypothetical protein, conserved, partial [Trypanosoma brucei gambiense DAL972]	-	-	-	-	-	-	-
MSTRG.8006	69.05	43.65	56.03	45.49	47.41	42.47	9929	5710	6362	5392	5498	4257	--	hypothetical protein, conserved, partial [Trypanosoma brucei gambiense DAL972]	-	-	-	-	-	-	-
MSTRG.8047	313.42	321.38	315.14	239.07	252.86	245.99	13788	12861	10947	8670	8970	7544	ubq-1	polyubiquitin [Trypanosoma brucei brucei TREU927]	Organismal Systems	Endocrine system	ko03320//PPAR signaling pathway	K08770	-	-	-
MSTRG.8156	5.38	4.39	2.58	7.55	6.33	6.28	140	104	53	162	133	114	--	-	-	-	-	-	-	-	-
MSTRG.8207	22.01	23.97	21.8	22.84	19.59	20.71	436	432	341	373	313	286	--	hypothetical protein [Trypanosoma brucei brucei TREU927]	-	-	-	-	-	-	-
MSTRG.8211	111.91	111.22	102.09	174.51	168.75	174.95	9780	8841	7045	12572	11892	10658	SUCLG1	succinyl-CoA synthetase alpha subunit [Trypanosoma brucei brucei TREU927]	Metabolism;Metabolism;Metabolism;Metabolism	Carbohydrate metabolism;Carbohydrate metabolism;Global and overview maps;Global and overview maps	ko00020//Citrate cycle (TCA cycle);ko00640//Propanoate metabolism;ko01100//Metabolic pathways;ko01200//Carbon metabolism	K01899;K01899;K01899;K01899	-	GO:0004774//succinate-CoA ligase activity;GO:0005488//binding;GO:0046912//transferase activity, transferring acyl groups, acyl groups converted into alkyl on transfer	-
MSTRG.8359	7.35	7.88	8.56	8.63	10.23	7.48	286	279	263	277	321	203	--	T. brucei spp.-specific protein, (fragment), partial [Trypanosoma brucei gambiense DAL972]	-	-	-	-	-	-	-
MSTRG.8411	43.48	44.74	41.84	44.88	44.99	46.67	3385	3168	2572	2880	2824	2533	--	hypothetical protein, conserved [Trypanosoma brucei gambiense DAL972]	-	-	-	-	-	-	-
MSTRG.8412	19.04	18.19	16.57	17.4	14.61	14.25	1474	1281	1013	1110	912	769	--	hypothetical protein, conserved [Trypanosoma brucei gambiense DAL972]	-	-	-	-	-	-	-
MSTRG.8743	20.54	18.06	18.37	16.05	12.23	13.99	354	283	250	228	170	168	GM6	GM6 protein, partial [Trypanosoma brucei]	-	-	-	-	GO:0044464//cell part	-	GO:0019538//protein metabolic process
MSTRG.8745	26.82	26.68	26.53	21.46	18.69	19.6	420	380	328	277	236	214	GM6	GM6 protein, partial [Trypanosoma brucei]	-	-	-	-	GO:0044464//cell part	-	GO:0019538//protein metabolic process
MSTRG.8975	44.88	47.85	20.96	86.04	62.51	56.99	1063	1031	392	1680	1194	941	--	hypothetical protein, unlikely [Trypanosoma brucei gambiense DAL972]	-	-	-	-	-	-	-
MSTRG.9	32.22	31.63	32.57	28.49	28.89	28.91	26612	23760	21237	19393	19242	16642	cpt2	carnitine O-palmitoyltransferase II [Trypanosoma brucei brucei TREU927]	Metabolism;Organismal Systems;Metabolism;Organismal Systems	Lipid metabolism;Endocrine system;Global and overview maps;Environmental adaptation	ko00071//Fatty acid degradation;ko03320//PPAR signaling pathway;ko01212//Fatty acid metabolism;ko04714//Thermogenesis	K08766;K08766;K08766;K08766	GO:0031224//intrinsic component of membrane	GO:0016740//transferase activity	-
MSTRG.9052	41.44	40.09	41.09	42.06	43.62	49.79	4484	3946	3511	3752	3806	3756	--	-	-	-	-	-	-	-	-
Tb04.24M18.150	29.33	27.68	29.62	37.83	29.37	31.83	805	691	642	856	650	609	Tb04.24M18.150:mRNA	hypothetical protein, conserved [Trypanosoma brucei gambiense DAL972]	-	-	-	-	-	-	-
Tb04.3I12.100	16.95	22.43	11.26	25.04	0.11	25.86	564	679	296	687	3	600	Tb04.3I12.100:mRNA	-	-	-	-	-	-	-	-
Tb05.30F7.410	3.16	3.27	2.35	5.02	4.72	4.32	728	685	427	954	877	693	Tb05.30F7.410:mRNA	T. brucei spp.-specific protein [Trypanosoma brucei gambiense DAL972]	-	-	-	-	-	-	-
Tb05.5K5.10	0.19	0.41	0	0.68	0.47	0.54	1	2	0	3	2	2	Tb05.5K5.10:mRNA	NUDIX hydrolase, conserved [Trypanosoma brucei brucei TREU927]	-	-	-	-	-	-	-
Tb05.5K5.100	29.04	28.03	29.02	32.96	30.48	30.39	1043	916	823	976	883	761	Tb05.5K5.100:mRNA	hypothetical protein [Trypanosoma brucei brucei TREU927]	-	-	-	-	-	-	-
Tb05.5K5.110	29.38	29.83	27.87	37.89	33.61	34.56	5812	5367	4353	6178	5361	4765	Tb05.5K5.110:mRNA	major vault protein [Trypanosoma brucei brucei TREU927]	-	-	-	-	GO:0032991//macromolecular complex;GO:0043231//intracellular membrane-bounded organelle	-	-
Tb05.5K5.120	11.9	11.52	9.95	12.08	10.53	10.85	2458	2165	1624	2057	1755	1563	Tb05.5K5.120:mRNA	adenylate cyclase [Mucor ambiguus]	-	-	-	-	-	GO:0016829//lyase activity	GO:0007165//signal transduction;GO:0009165//nucleotide biosynthetic process
Tb05.5K5.130	116.57	115.91	113.55	74.17	70.52	69.67	13347	12072	10266	7001	6511	5561	Tb05.5K5.130:mRNA	paraflagellar rod component Par4 [Trypanosoma brucei brucei TREU927]	-	-	-	-	GO:0005929//cilium	-	-
Tb05.5K5.140	16.81	17.15	18.8	24.91	21.94	26.46	402	373	355	491	423	441	Tb05.5K5.140:mRNA	hypothetical protein, unlikely [Trypanosoma brucei]	-	-	-	-	-	-	-
Tb05.5K5.150	71.52	80.74	62.53	82.91	79.98	76.39	2525	2593	1743	2413	2277	1880	Tb05.5K5.150:mRNA	ADP-ribosylation factor [Trypanosoma brucei brucei TREU927]	-	-	-	-	GO:0043231//intracellular membrane-bounded organelle	GO:0032550//purine ribonucleoside binding	GO:0015031//protein transport;GO:0035556//intracellular signal transduction
Tb05.5K5.160	17.03	18.77	14.82	16.5	15.39	15.83	3356	3364	2306	2681	2446	2174	Tb05.5K5.160:mRNA	BRCT domain-containing protein [Trypanosoma grayi]	-	-	-	-	-	-	-
Tb05.5K5.170	21.98	25.04	18.43	27.31	22.59	24.3	1104	1144	731	1131	915	851	Tb05.5K5.170:mRNA	elongation of very long chain fatty acids protein [Trypanosoma brucei brucei TREU927]	-	-	-	-	GO:0031227//intrinsic component of endoplasmic reticulum membrane	GO:0003824//catalytic activity	GO:0001676//long-chain fatty acid metabolic process
Tb05.5K5.180	10.02	10.46	10.19	12.07	12.72	12.05	2894	2748	2324	2873	2963	2425	Tb05.5K5.180:mRNA	receptor-type adenylate cyclase GRESAG 4 [Trypanosoma brucei brucei TREU927]	Metabolism	Nucleotide metabolism	ko00230//Purine metabolism	K01768	GO:0031224//intrinsic component of membrane	GO:0009975//cyclase activity;GO:0016829//lyase activity	GO:0007165//signal transduction;GO:0009165//nucleotide biosynthetic process;GO:0046058//cAMP metabolic process
Tb05.5K5.190	15.97	16.29	16.71	19.49	19.52	17.85	5270	4890	4352	5301	5194	4105	Tb05.5K5.190:mRNA	receptor-type adenylate cyclase GRESAG 4 [Trypanosoma brucei brucei TREU927]	Metabolism	Nucleotide metabolism	ko00230//Purine metabolism	K01768	GO:0031224//intrinsic component of membrane	GO:0009975//cyclase activity;GO:0016829//lyase activity	GO:0007165//signal transduction;GO:0009165//nucleotide biosynthetic process;GO:0046058//cAMP metabolic process
Tb05.5K5.20	22.3	22.58	19.16	29.62	25.81	27.18	2824	2601	1916	3092	2635	2399	Tb05.5K5.20:mRNA	hypothetical protein, conserved [Trypanosoma brucei]	-	-	-	-	-	-	-
Tb05.5K5.200	17.54	17.71	16.87	16.7	15.93	16.15	2564	2354	1947	2012	1878	1645	Tb05.5K5.200:mRNA	guanine deaminase [Trypanosoma brucei brucei TREU927]	Metabolism	Nucleotide metabolism	ko00230//Purine metabolism	K01487	-	GO:0016814//hydrolase activity, acting on carbon-nitrogen (but not peptide) bonds, in cyclic amidines;GO:0046914//transition metal ion binding	GO:0006145//purine nucleobase catabolic process
Tb05.5K5.210	9.82	8.54	7.99	8.6	8.39	7.41	2550	2018	1638	1842	1758	1342	Tb05.5K5.210:mRNA	hypothetical protein Tb05.5K5.210 [Trypanosoma brucei]	-	-	-	-	-	-	-
Tb05.5K5.220	11.79	11.58	11.6	12.7	11.98	11.3	4284	3827	3328	3803	3509	2862	Tb05.5K5.220:mRNA	hypothetical protein Tb05.5K5.220 [Trypanosoma brucei]	-	-	-	-	-	-	-
Tb05.5K5.230	1.75	2.62	0.83	3.43	2.98	3.42	88	120	33	142	121	120	Tb05.5K5.230:pseudogenic_transcript	small GTPase [Trypanosoma brucei brucei TREU927]	-	-	-	-	-	GO:0036094//small molecule binding;GO:0046872//metal ion binding;GO:0097159//organic cyclic compound binding;GO:1901363//heterocyclic compound binding	-
Tb05.5K5.240	61.12	65.57	57.92	51.9	52.41	52.46	4230	4128	3165	2961	2925	2531	Tb05.5K5.240:mRNA	expression site-associated gene (ESAG) protein [Trypanosoma brucei brucei TREU927]	-	-	-	-	-	-	-
Tb05.5K5.250	3	3.59	3.39	2.65	3.03	3.74	92	100	82	67	75	80	Tb05.5K5.250:mRNA	hypothetical protein Tb05.5K5.250 [Trypanosoma brucei]	-	-	-	-	-	-	-
Tb05.5K5.260	0	0	0	0	0	0	0	0	0	0	0	0	Tb05.5K5.260:mRNA	variant surface glycoprotein (VSG)-related [Trypanosoma brucei brucei TREU927]	-	-	-	-	-	-	-
Tb05.5K5.270	0	0.02	0	0	0	0	0	1	0	0	0	0	Tb05.5K5.270:pseudogenic_transcript	expression site-associated gene 9 (ESAG9) protein [Trypanosoma brucei brucei]	-	-	-	-	-	-	-
Tb05.5K5.280	0.05	0	0	0	0	0	3	0	0	0	0	0	Tb05.5K5.280:pseudogenic_transcript	expression site-associated gene (ESAG) protein [Trypanosoma brucei brucei TREU927]	-	-	-	-	-	-	-
Tb05.5K5.290	2.18	2.45	1.87	2.8	1.96	2.83	84	86	57	89	61	76	Tb05.5K5.290:mRNA	T. brucei spp.-specific protein [Trypanosoma brucei gambiense DAL972]	-	-	-	-	-	-	-
Tb05.5K5.30	14.04	14.67	11.78	15.64	15.15	15.97	3468	3297	2299	3186	3018	2750	Tb05.5K5.30:mRNA	serine/threonine protein phosphatase [Trypanosoma brucei brucei TREU927]	-	-	-	-	GO:0043231//intracellular membrane-bounded organelle	GO:0003676//nucleic acid binding;GO:0004721//phosphoprotein phosphatase activity;GO:0016740//transferase activity	GO:0006464//cellular protein modification process;GO:0006796//phosphate-containing compound metabolic process;GO:0032774//RNA biosynthetic process
Tb05.5K5.300	0	0.02	0.06	0.03	0.03	0	0	2	4	2	2	0	Tb05.5K5.300:pseudogenic_transcript	variant surface glycoprotein 2308, partial [Trypanosoma brucei]	-	-	-	-	-	-	-
Tb05.5K5.310	0	0	0	0	0	0	0	0	0	0	0	0	Tb05.5K5.310:pseudogenic_transcript	-	-	-	-	-	-	-	-
Tb05.5K5.320	0	0	0	0	0	0	0	0	0	0	0	0	Tb05.5K5.320:mRNA	variant surface glycoprotein 548 [Trypanosoma brucei]	-	-	-	-	GO:0031224//intrinsic component of membrane	-	-
Tb05.5K5.330	0	0	0	0	0	0	0	0	0	0	0	0	Tb05.5K5.330:pseudogenic_transcript	variant surface glycoprotein [Trypanosoma brucei]	-	-	-	-	-	-	GO:0030682//evasion or tolerance of host defense response
Tb05.5K5.340	0	0	0	0	0	0	0	0	0	0	0	0	Tb05.5K5.340:pseudogenic_transcript	variant surface glycoprotein 313 [Trypanosoma brucei]	-	-	-	-	-	-	-
Tb05.5K5.350	0	0	0	0	0	0	0	0	0	0	0	0	Tb05.5K5.350:pseudogenic_transcript	variant surface glycoprotein 1748 [Trypanosoma brucei]	-	-	-	-	-	-	-
Tb05.5K5.360	0	0	0	0	0	0	0	0	0	0	0	0	Tb05.5K5.360:pseudogenic_transcript	variant surface glycoprotein 1187 [Trypanosoma brucei]	-	-	-	-	-	-	-
Tb05.5K5.370	0	0	0	0.02	0	0	0	0	0	2	0	0	Tb05.5K5.370:pseudogenic_transcript	variant surface glycoprotein 3680, partial [Trypanosoma brucei]	-	-	-	-	-	-	-
Tb05.5K5.380	0	0	0	0	0	0	0	0	0	0	0	0	Tb05.5K5.380:pseudogenic_transcript	variant surface glycoprotein 2133, partial [Trypanosoma brucei]	-	-	-	-	-	-	GO:0030682//evasion or tolerance of host defense response
Tb05.5K5.390	0.3	0.25	0.16	0.25	0.3	0.35	57	43	24	39	47	47	Tb05.5K5.390:pseudogenic_transcript	-	-	-	-	-	-	-	-
Tb05.5K5.40	85.03	88.28	76.57	57.54	56.82	59.28	2897	2736	2060	1616	1561	1408	Tb05.5K5.40:mRNA	hypothetical protein [Trypanosoma brucei brucei TREU927]	-	-	-	-	-	-	-
Tb05.5K5.400	0	0	0	0	0	0	0	0	0	0	0	0	Tb05.5K5.400:pseudogenic_transcript	variant surface glycoprotein 1158 [Trypanosoma brucei]	-	-	-	-	-	-	GO:0030682//evasion or tolerance of host defense response
Tb05.5K5.410	0	0	0	0	0	0	0	0	0	0	0	0	Tb05.5K5.410:pseudogenic_transcript	variant surface glycoprotein 3314, partial [Trypanosoma brucei]	-	-	-	-	-	-	-
Tb05.5K5.420	0.05	0	0	0.02	0	0.02	3	0	0	1	0	1	Tb05.5K5.420:pseudogenic_transcript	expression site-associated protein 3 [Trypanosoma brucei gambiense]	-	-	-	-	-	-	-
Tb05.5K5.430	0	0	0	0.03	0.05	0.02	0	0	0	2	3	1	Tb05.5K5.430:mRNA	variant surface glycoprotein 1077 [Trypanosoma brucei]	-	-	-	-	-	-	-
Tb05.5K5.440	0	0.03	0	0	0.05	0	0	3	0	0	4	0	Tb05.5K5.440:pseudogenic_transcript	variant surface glycoprotein 305 [Trypanosoma brucei]	-	-	-	-	-	-	-
Tb05.5K5.450	0	0	0	0.01	0.04	0.02	0	0	0	1	3	1	Tb05.5K5.450:pseudogenic_transcript	variant surface glycoprotein 1077 [Trypanosoma brucei]	-	-	-	-	-	-	-
Tb05.5K5.460	0	0.03	0	0	0.04	0	0	3	0	0	3	0	Tb05.5K5.460:mRNA	variant surface glycoprotein 305 [Trypanosoma brucei]	-	-	-	-	-	-	-
Tb05.5K5.470	0.01	0.04	0	0	0.01	0.01	1	4	0	0	1	1	Tb05.5K5.470:pseudogenic_transcript	variant surface glycoprotein 354 [Trypanosoma brucei]	-	-	-	-	-	-	GO:0030682//evasion or tolerance of host defense response
Tb05.5K5.480	0.02	0	0	0	0.03	0	2	0	0	0	2	0	Tb05.5K5.480:pseudogenic_transcript	variant surface glycoprotein 1620 [Trypanosoma brucei]	-	-	-	-	-	-	GO:0030682//evasion or tolerance of host defense response
Tb05.5K5.490	0	0	0	0	0	0	0	0	0	0	0	0	Tb05.5K5.490:pseudogenic_transcript	variant surface glycoprotein 813 [Trypanosoma brucei]	-	-	-	-	-	-	-
Tb05.5K5.50	12.46	12.86	11.9	11.31	11.29	11.01	1180	1108	890	883	862	727	Tb05.5K5.50:mRNA	NOD3 protein [Capsaspora owczarzaki ATCC 30864]	-	-	-	-	-	-	-
Tb05.5K5.500	0.22	0.09	0.09	0.06	0.09	0.1	13	5	4	3	4	4	Tb05.5K5.500:pseudogenic_transcript	variant-specific antigen [Trypanosoma brucei brucei]	-	-	-	-	-	-	-
Tb05.5K5.510	0	0	0	0.04	0	0.05	0	0	0	2	0	2	Tb05.5K5.510:pseudogenic_transcript	UDP-Gal/UDP-GlcNAc-dependent glycosyltransferase [Trypanosoma brucei brucei TREU927]	-	-	-	-	-	GO:0016757//transferase activity, transferring glycosyl groups	GO:0006497//protein lipidation
Tb05.5K5.520	0	0	0	0	0	0	0	0	0	0	0	0	Tb05.5K5.520:pseudogenic_transcript	variant surface glycoprotein 1120 [Trypanosoma brucei]	-	-	-	-	-	-	GO:0030682//evasion or tolerance of host defense response
Tb05.5K5.530	0.01	0.08	0	0.05	0.13	0.24	1	6	0	3	8	13	Tb05.5K5.530:mRNA	variant surface glycoprotein 662 [Trypanosoma brucei]	-	-	-	-	-	-	-
Tb05.5K5.540	0	0	0	0	0	0	0	0	0	0	0	0	Tb05.5K5.540:pseudogenic_transcript	variant surface glycoprotein 2004, partial [Trypanosoma brucei]	-	-	-	-	GO:0031224//intrinsic component of membrane	-	-
Tb05.5K5.60	18.47	19.77	19.55	22.95	23.58	22.46	769	749	643	788	792	652	Tb05.5K5.60:mRNA	hypothetical protein [Trypanosoma brucei brucei TREU927]	-	-	-	-	-	-	-
Tb05.5K5.70	36.43	36.56	37.38	38.82	35.23	35.42	4965	4532	4022	4361	3871	3365	Tb05.5K5.70:mRNA	nucleolar RNA helicase II [Trypanosoma brucei brucei TREU927]	-	-	-	-	GO:0043231//intracellular membrane-bounded organelle	GO:0003676//nucleic acid binding;GO:0032550//purine ribonucleoside binding;GO:0042623//ATPase activity, coupled	GO:0006725//cellular aromatic compound metabolic process
Tb05.5K5.80	18.47	17.56	17.91	23.31	19.92	19.81	1161	1004	889	1208	1010	868	Tb05.5K5.80:mRNA	protein kinase [Trypanosoma brucei brucei TREU927]	-	-	-	-	-	GO:0004672//protein kinase activity;GO:0032550//purine ribonucleoside binding	GO:0006464//cellular protein modification process;GO:0006796//phosphate-containing compound metabolic process
Tb05.5K5.90	15.13	12.68	14.18	9.64	11.6	7.97	354	270	262	186	219	130	Tb05.5K5.90:mRNA	dynein light chain [Trypanosoma brucei brucei TREU927]	-	-	-	-	GO:0043234//protein complex	-	GO:0044763//single-organism cellular process
Tb06.3A7.270	42.39	35.86	42.84	36.52	37.35	36.37	8108	6239	6471	5758	5761	4850	Tb06.3A7.270:mRNA	helicase, putative [Trypanosoma brucei gambiense DAL972]	-	-	-	-	-	GO:0017111//nucleoside-triphosphatase activity;GO:0032550//purine ribonucleoside binding;GO:0043169//cation binding	-
Tb06.3A7.960	97.75	95.07	82.69	119.89	113.2	111.9	6759	5980	4515	6834	6312	5394	Tb06.3A7.960:mRNA	T. brucei spp.-specific protein [Trypanosoma brucei gambiense DAL972]	-	-	-	-	-	-	-
Tb07.11L3.100	34.51	37.56	35.07	41.48	42.78	43.17	35397	35046	28408	35074	35391	30873	Tb07.11L3.100:mRNA	hypothetical protein, conserved [Trypanosoma brucei]	-	-	-	-	-	-	-
Tb07.11L3.90	29.43	28.69	25.14	37.44	36.75	39.57	8927	7917	6021	9364	8991	8368	Tb07.11L3.90:mRNA	hypothetical protein [Trypanosoma brucei brucei TREU927]	-	-	-	-	-	-	-
Tb07.30D13.110	21.57	23.17	20.36	30.87	28.91	28.72	919	898	685	1084	993	853	Tb07.30D13.110:pseudogenic_transcript	target of rapamycin (TOR) kinase 1 [Trypanosoma cruzi Dm28c]	-	-	-	-	-	-	-
Tb07.30D13.130	11.63	10.85	10.83	14.83	12.95	13.26	601	510	442	632	540	478	Tb07.30D13.130:pseudogenic_transcript	trans-sialidase [Trypanosoma cruzi Dm28c]	-	-	-	-	-	-	-
Tb07.30D13.160	46.23	51.39	45.38	64.55	62.13	63.68	3067	3101	2377	3530	3324	2945	Tb07.30D13.160:pseudogenic_transcript	target of rapamycin (TOR) kinase 1 [Trypanosoma cruzi Dm28c]	-	-	-	-	-	-	-
Tb07.30D13.180	88.67	84.98	93.65	112.6	103.16	106.05	4524	3944	3773	4736	4244	3772	Tb07.30D13.180:pseudogenic_transcript	hypothetical protein TCSYLVIO_010830 [Trypanosoma cruzi]	-	-	-	-	-	-	-
Tb07.30D13.60	23.17	25.47	22.24	35.57	33.62	31.37	2251	2251	1706	2849	2634	2125	Tb07.30D13.60:pseudogenic_transcript	target of rapamycin (TOR) kinase 1 [Trypanosoma cruzi Dm28c]	-	-	-	-	-	-	-
Tb07.30D13.80	51.11	49.43	51.92	63.25	61.23	61.89	2619	2304	2101	2672	2530	2211	Tb07.30D13.80:pseudogenic_transcript	hypothetical protein TCSYLVIO_010830 [Trypanosoma cruzi]	-	-	-	-	-	-	-
Tb08.27P2.110	3.39	3.55	2.87	10.1	9.41	12.17	403	384	269	989	901	1008	Tb08.27P2.110:mRNA	phosphatidic acid phosphatase protein [Trypanosoma brucei brucei TREU927]	Metabolism;Metabolism	Lipid metabolism;Lipid metabolism	ko00564//Glycerophospholipid metabolism;ko00561//Glycerolipid metabolism	K18693;K18693	GO:0031224//intrinsic component of membrane	-	-
Tb08.27P2.120	0.08	0	0	0.02	0	0.14	6	0	0	1	0	7	Tb08.27P2.120:pseudogenic_transcript	variant surface glycoprotein 396 [Trypanosoma brucei]	-	-	-	-	-	-	-
Tb08.27P2.140	0	0	0	0	0	0	0	0	0	0	0	0	Tb08.27P2.140:mRNA	variant surface glycoprotein 1134 [Trypanosoma brucei]	-	-	-	-	-	-	-
Tb08.27P2.150	0	0	0	0	0	0	0	0	0	0	0	0	Tb08.27P2.150:pseudogenic_transcript	variant surface glycoprotein 1199 [Trypanosoma brucei]	-	-	-	-	-	-	GO:0051809//passive evasion of immune response of other organism involved in symbiotic interaction
Tb08.27P2.160	0	0	0	0	0	0	0	0	0	0	0	0	Tb08.27P2.160:pseudogenic_transcript	expression site-associated gene 3 (ESAG3) protein [Trypanosoma brucei brucei]	-	-	-	-	-	-	-
Tb08.27P2.165	0	0	0	0	0	0	0	0	0	0	0	0	Tb08.27P2.165:pseudogenic_transcript	variant surface glycoprotein 432 [Trypanosoma brucei]	-	-	-	-	-	-	-
Tb08.27P2.190	0	0	0	0	0	0	0	0	0	0	0	0	Tb08.27P2.190:pseudogenic_transcript	variant surface glycoprotein 714, partial [Trypanosoma brucei]	-	-	-	-	-	-	-
Tb08.27P2.210	0	0	0.03	0	0	0	0	0	2	0	0	0	Tb08.27P2.210:pseudogenic_transcript	variant surface glycoprotein 1158 [Trypanosoma brucei]	-	-	-	-	-	-	GO:0030682//evasion or tolerance of host defense response
Tb08.27P2.220	0	0	0	0	0	0	0	0	0	0	0	0	Tb08.27P2.220:mRNA	variant surface glycoprotein 1358 [Trypanosoma brucei]	-	-	-	-	-	-	GO:0030682//evasion or tolerance of host defense response
Tb08.27P2.230	0	0	0	0.03	0	0	0	0	0	2	0	0	Tb08.27P2.230:pseudogenic_transcript	variant surface glycoprotein 408 [Trypanosoma brucei]	-	-	-	-	-	-	-
Tb08.27P2.240	0	0	0	0	0	0	0	0	0	0	0	0	Tb08.27P2.240:mRNA	variant surface glycoprotein 1062 [Trypanosoma brucei]	-	-	-	-	-	-	-
Tb08.27P2.250	0	0	0	0	0	0	0	0	0	0	0	0	Tb08.27P2.250:pseudogenic_transcript	expression site-associated protein 3 [Trypanosoma brucei gambiense]	-	-	-	-	-	-	-
Tb08.27P2.260	0	0	0	0	0	0	0	0	0	0	0	0	Tb08.27P2.260:mRNA	variant surface glycoprotein 437 [Trypanosoma brucei]	-	-	-	-	-	-	GO:0030682//evasion or tolerance of host defense response
Tb08.27P2.270	0	0.04	0	0	0	0	0	3	0	0	0	0	Tb08.27P2.270:pseudogenic_transcript	variant surface glycoprotein 1105 [Trypanosoma brucei]	-	-	-	-	-	-	-
Tb08.27P2.290	0.01	0	0.01	0	0	0	1	0	1	0	0	0	Tb08.27P2.290:mRNA	variant surface glycoprotein 2102, partial [Trypanosoma brucei]	-	-	-	-	-	-	-
Tb08.27P2.310	0	0	0.03	0	0	0	0	0	2	0	0	0	Tb08.27P2.310:pseudogenic_transcript	variant surface glycoprotein [Trypanosoma brucei brucei TREU927]	-	-	-	-	-	-	-
Tb08.27P2.330	0	0	0	0	0	0	0	0	0	0	0	0	Tb08.27P2.330:pseudogenic_transcript	expression site-associated protein 3 [Trypanosoma brucei gambiense]	-	-	-	-	-	-	-
Tb08.27P2.340	0.01	0	0.07	0	0	0	1	0	5	0	0	0	Tb08.27P2.340:pseudogenic_transcript	variant surface glycoprotein 398 [Trypanosoma brucei]	-	-	-	-	-	-	GO:0030682//evasion or tolerance of host defense response
Tb08.27P2.370	0	0.04	0.02	0	0	0.02	0	3	1	0	0	1	Tb08.27P2.370:pseudogenic_transcript	variant surface glycoprotein 819 [Trypanosoma brucei]	-	-	-	-	-	-	GO:0030682//evasion or tolerance of host defense response
Tb08.27P2.380	0.01	0	0.01	0	0	0	1	0	1	0	0	0	Tb08.27P2.380:pseudogenic_transcript	variant surface glycoprotein 708 [Trypanosoma brucei]	-	-	-	-	-	-	GO:0030682//evasion or tolerance of host defense response
Tb08.27P2.390	0	0	0	0	0	0	0	0	0	0	0	0	Tb08.27P2.390:pseudogenic_transcript	variant surface glycoprotein 1166 [Trypanosoma brucei]	-	-	-	-	-	-	-
Tb08.27P2.400	0.03	0	0	0	0	0	2	0	0	0	0	0	Tb08.27P2.400:pseudogenic_transcript	expression site-associated gene 3 (ESAG3) protein [Trypanosoma brucei brucei]	-	-	-	-	-	-	-
Tb08.27P2.410	0.25	0.26	0.26	0.26	0.31	0.35	63	59	50	53	62	61	Tb08.27P2.410:pseudogenic_transcript	variant surface glycoprotein 3029, partial [Trypanosoma brucei]	-	-	-	-	-	-	-
Tb08.27P2.435	0	0.06	0	0.02	0.07	0	0	4	0	1	4	0	Tb08.27P2.435:pseudogenic_transcript	variant surface glycoprotein 2126, partial [Trypanosoma brucei]	-	-	-	-	GO:0031224//intrinsic component of membrane	-	GO:0051809//passive evasion of immune response of other organism involved in symbiotic interaction
Tb08.27P2.460	0	0	0	0	0	0	0	0	0	0	0	0	Tb08.27P2.460:mRNA	variant surface glycoprotein [Trypanosoma brucei]	-	-	-	-	-	-	-
Tb08.27P2.480	0.01	0	0	0	0	0.02	1	0	0	0	0	1	Tb08.27P2.480:pseudogenic_transcript	variant surface glycoprotein 3093, partial [Trypanosoma brucei]	-	-	-	-	-	-	-
Tb08.27P2.490	0	0	0	0	0	0	0	0	0	0	0	0	Tb08.27P2.490:pseudogenic_transcript	variant surface glycoprotein 3095, partial [Trypanosoma brucei]	-	-	-	-	-	-	GO:0030682//evasion or tolerance of host defense response
Tb08.27P2.50	0.63	0.3	1.04	1	0.29	1.06	16	7	21	21	6	19	Tb08.27P2.50:mRNA	T. brucei spp.-specific protein [Trypanosoma brucei gambiense DAL972]	-	-	-	-	-	-	-
Tb08.27P2.510	0	0	0	0	0	0	0	0	0	0	0	0	Tb08.27P2.510:pseudogenic_transcript	variant surface glycoprotein 549 [Trypanosoma brucei]	-	-	-	-	-	-	-
Tb08.27P2.520	0	0	0	0	0	0	0	0	0	0	0	0	Tb08.27P2.520:pseudogenic_transcript	expression site-associated protein 3 [Trypanosoma brucei gambiense]	-	-	-	-	-	-	-
Tb08.27P2.530	0.01	0.03	0.03	0.03	0.01	0.07	1	2	2	2	1	4	Tb08.27P2.530:pseudogenic_transcript	variant surface glycoprotein 530 [Trypanosoma brucei]	-	-	-	-	-	-	-
Tb08.27P2.550	0	0	0	0.03	0	0	0	0	0	2	0	0	Tb08.27P2.550:pseudogenic_transcript	variant surface glycoprotein 1296 [Trypanosoma brucei]	-	-	-	-	-	-	GO:0030682//evasion or tolerance of host defense response
Tb08.27P2.555	0	0	0	0	0	0	0	0	0	0	0	0	Tb08.27P2.555:pseudogenic_transcript	UDP-Gal or UDP-GlcNAc-dependent glycosyltransferase [Trypanosoma brucei brucei TREU927]	-	-	-	-	-	-	GO:0006497//protein lipidation
Tb08.27P2.565	0	0	0	0	0	0	0	0	0	0	0	0	Tb08.27P2.565:pseudogenic_transcript	variant surface glycoprotein 447 [Trypanosoma brucei]	-	-	-	-	-	-	GO:0051809//passive evasion of immune response of other organism involved in symbiotic interaction
Tb08.27P2.580	0.09	0.03	0.03	0.03	0.05	0.1	9	3	2	2	4	7	Tb08.27P2.580:pseudogenic_transcript	variant surface glycoprotein 306 [Trypanosoma brucei]	-	-	-	-	-	-	-
Tb08.27P2.60	10.82	11.07	7.69	31.04	27.84	32.9	444	413	249	1050	921	941	Tb08.27P2.60:mRNA	hypothetical protein Tb08.27P2.60 [Trypanosoma brucei]	-	-	-	-	-	-	-
Tb08.27P2.610	0	0	0	0	0	0	0	0	0	0	0	0	Tb08.27P2.610:pseudogenic_transcript	variant surface glycoprotein 1207 [Trypanosoma brucei]	-	-	-	-	GO:0044441//ciliary part	GO:0005488//binding	GO:0030682//evasion or tolerance of host defense response
Tb08.27P2.620	0	0	0	0	0	0	0	0	0	0	0	0	Tb08.27P2.620:pseudogenic_transcript	variant surface glycoprotein 3539, partial [Trypanosoma brucei]	-	-	-	-	-	-	-
Tb08.27P2.630	0	0	0	0	0	0	0	0	0	0	0	0	Tb08.27P2.630:pseudogenic_transcript	variant surface glycoprotein 3017, partial [Trypanosoma brucei]	-	-	-	-	-	-	-
Tb08.27P2.640	0	0	0	0	0	0	0	0	0	0	0	0	Tb08.27P2.640:pseudogenic_transcript	variant surface glycoprotein 547 [Trypanosoma brucei]	-	-	-	-	-	-	GO:0051809//passive evasion of immune response of other organism involved in symbiotic interaction
Tb08.27P2.650	0	0	0	0	0	0	0	0	0	0	0	0	Tb08.27P2.650:pseudogenic_transcript	variant surface glycoprotein 3195, partial [Trypanosoma brucei]	-	-	-	-	-	-	-
Tb08.27P2.660	0	0	0	0	0	0	0	0	0	0	0	0	Tb08.27P2.660:pseudogenic_transcript	variant surface glycoprotein 340 [Trypanosoma brucei]	-	-	-	-	-	-	-
Tb08.27P2.670	0	0.01	0.03	0	0.02	0	0	2	3	0	2	0	Tb08.27P2.670:mRNA	variant surface glycoprotein 333 [Trypanosoma brucei]	-	-	-	-	-	-	-
Tb08.27P2.680	0.01	0	0	0.03	0	0	1	0	0	2	0	0	Tb08.27P2.680:pseudogenic_transcript	variant surface glycoprotein 1169 [Trypanosoma brucei]	-	-	-	-	-	-	-
Tb08.27P2.690	0	0	0	0	0	0	0	0	0	0	0	0	Tb08.27P2.690:pseudogenic_transcript	variant surface glycoprotein [Trypanosoma brucei brucei TREU927]	-	-	-	-	-	-	-
Tb08.27P2.70	3.25	3.22	1.8	10.13	9.31	11.33	151	136	66	388	349	367	Tb08.27P2.70:mRNA	T. brucei spp.-specific protein [Trypanosoma brucei gambiense DAL972]	-	-	-	-	-	-	-
Tb08.27P2.710	0	0	0	0	0	0	0	0	0	0	0	0	Tb08.27P2.710:pseudogenic_transcript	variant surface glycoprotein 1195 [Trypanosoma brucei]	-	-	-	-	-	-	-
Tb08.27P2.720	0	0	0	0.01	0	0.03	0	0	0	1	0	2	Tb08.27P2.720:pseudogenic_transcript	variant surface glycoprotein 3776, partial [Trypanosoma brucei]	-	-	-	-	-	-	-
Tb08.27P2.80	2.52	2.69	1.76	7.63	7.23	7.68	256	249	141	639	593	544	Tb08.27P2.80:mRNA	hypothetical protein Tb08.27P2.80 [Trypanosoma brucei]	-	-	-	-	-	-	-
Tb08.27P2.90	11.42	14.43	7.39	35.87	32.86	35.57	550	632	281	1424	1276	1194	Tb08.27P2.90:mRNA	T. brucei spp.-specific protein [Trypanosoma brucei gambiense DAL972]	-	-	-	-	-	-	-
Tb09.v4.0009	5.54	6.13	7.1	7.11	8.14	7.47	1191	1199	1205	1260	1412	1120	Tb09.v4.0009:mRNA	expression site-associated protein [Trypanosoma brucei brucei TREU927]	Metabolism	Nucleotide metabolism	ko00230//Purine metabolism	K01768	-	GO:0009975//cyclase activity;GO:0016829//lyase activity	GO:0007165//signal transduction;GO:0009165//nucleotide biosynthetic process;GO:0046058//cAMP metabolic process
Tb09.v4.0010	4.83	5.68	5.4	6.82	6.43	7.01	761	814	672	885	817	770	Tb09.v4.0010:mRNA	T. brucei spp.-specific protein [Trypanosoma brucei gambiense DAL972]	-	-	-	-	-	-	GO:0030682//evasion or tolerance of host defense response
Tb09.v4.0011	0	0	0	0	0	0	0	0	0	0	0	0	Tb09.v4.0011:mRNA	variant surface glycoprotein [Trypanosoma brucei brucei TREU927]	-	-	-	-	-	-	-
Tb09.v4.0012	0	0	0	0	0	0	0	0	0	0	0	0	Tb09.v4.0012:mRNA	variant surface glycoprotein [Trypanosoma brucei brucei TREU927]	-	-	-	-	-	-	-
Tb09.v4.0013	1.08	1.37	1.02	2.13	1.87	1.98	310	358	232	505	434	397	Tb09.v4.0013:mRNA	retrotransposon hot spot protein [Trypanosoma brucei brucei TREU927]	-	-	-	-	-	-	-
Tb09.v4.0014	1.79	1.73	0.98	2.2	2.29	2.09	417	365	179	422	429	338	Tb09.v4.0014:mRNA	T. brucei spp.-specific protein [Trypanosoma brucei gambiense DAL972]	-	-	-	-	-	-	-
Tb09.v4.0015	64.8	71.19	60.77	96.96	90.15	93.13	3626	3624	2685	4473	4068	3633	Tb09.v4.0015:mRNA	T. brucei spp.-specific protein [Trypanosoma brucei gambiense DAL972]	-	-	-	-	-	-	-
Tb09.v4.0016	13.16	12.22	13.37	12.73	12.63	12.67	1239	1047	994	988	959	832	Tb09.v4.0016:mRNA	expression site-associated protein [Trypanosoma brucei brucei TREU927]	-	-	-	-	-	GO:0005488//binding	-
Tb09.v4.0017	28	27.39	22.95	31.12	27.7	29.98	4624	4114	2992	4236	3688	3451	Tb09.v4.0017:mRNA	small GTPase [Trypanosoma brucei brucei TREU927]	-	-	-	-	GO:0016020//membrane;GO:0043231//intracellular membrane-bounded organelle;GO:0044444//cytoplasmic part	GO:0032550//purine ribonucleoside binding;GO:0046914//transition metal ion binding	GO:0006810//transport;GO:0008104//protein localization;GO:0035556//intracellular signal transduction
Tb09.v4.0018	21.54	22.53	21.25	19.71	17.56	18.29	1539	1464	1199	1161	1012	911	Tb09.v4.0018:mRNA	expression site-associated protein [Trypanosoma brucei brucei TREU927]	-	-	-	-	-	-	-
Tb09.v4.0020	0.91	0.95	0.83	1.27	1.37	1.54	164	156	119	189	200	194	Tb09.v4.0020:mRNA	hypothetical protein Tb09.v4.0020 [Trypanosoma brucei brucei TREU927]	-	-	-	-	-	-	-
Tb09.v4.0021	0	0	0	0	0	0	0	0	0	0	0	0	Tb09.v4.0021:pseudogenic_transcript	variant surface glycoprotein 3226, partial [Trypanosoma brucei]	-	-	-	-	-	-	-
Tb09.v4.0022	0	0	0	0	0	0	0	0	0	0	0	0	Tb09.v4.0022:pseudogenic_transcript	variant surface glycoprotein 2025, partial [Trypanosoma brucei]	-	-	-	-	-	-	-
Tb09.v4.0023	0	0	0	0	0	0	0	0	0	0	0	0	Tb09.v4.0023:mRNA	variant surface glycoprotein 1418 [Trypanosoma brucei]	-	-	-	-	-	-	-
Tb09.v4.0024	0	0	0	0	0	0	0	0	0	0	0	0	Tb09.v4.0024:pseudogenic_transcript	variant surface glycoprotein 1706 [Trypanosoma brucei]	-	-	-	-	-	-	-
Tb09.v4.0025	0.26	0.26	0.36	0.33	0.34	0.34	157	146	174	164	166	144	Tb09.v4.0025:pseudogenic_transcript	variant surface glycoprotein (VSG, atypical) [Trypanosoma brucei brucei TREU927]	-	-	-	-	-	-	GO:0051809//passive evasion of immune response of other organism involved in symbiotic interaction
Tb09.v4.0026	0	0	0	0	0	0.03	0	0	0	0	0	2	Tb09.v4.0026:mRNA	variant surface glycoprotein 3444, partial [Trypanosoma brucei]	-	-	-	-	-	-	-
Tb09.v4.0027	0	0	0	0	0	0	0	0	0	0	0	0	Tb09.v4.0027:pseudogenic_transcript	expression site-associated protein 3 [Trypanosoma brucei gambiense]	-	-	-	-	-	-	-
Tb09.v4.0028	0	0	0	0.03	0	0	0	0	0	3	0	0	Tb09.v4.0028:pseudogenic_transcript	variant surface glycoprotein 3613, partial [Trypanosoma brucei]	-	-	-	-	-	-	-
Tb09.v4.0029	0	0	0	0.01	0	0	0	0	0	1	0	0	Tb09.v4.0029:pseudogenic_transcript	variant surface glycoprotein 1491 [Trypanosoma brucei]	-	-	-	-	-	-	-
Tb09.v4.0030	0.02	0.03	0	0.01	0	0	2	2	0	1	0	0	Tb09.v4.0030:mRNA	variant surface glycoprotein 766, partial [Trypanosoma brucei]	-	-	-	-	-	-	-
Tb09.v4.0031	0	0.01	0	0	0	0	0	1	0	0	0	0	Tb09.v4.0031:mRNA	variant surface glycoprotein 1647 [Trypanosoma brucei]	-	-	-	-	-	-	-
Tb09.v4.0032	0	0	0	0	0	0	0	0	0	0	0	0	Tb09.v4.0032:pseudogenic_transcript	variant surface glycoprotein (VSG) [Trypanosoma brucei brucei TREU927]	-	-	-	-	-	-	-
Tb09.v4.0033	0	0	0	0	0	0	0	0	0	0	0	0	Tb09.v4.0033:pseudogenic_transcript	variant surface glycoprotein 1706 [Trypanosoma brucei]	-	-	-	-	-	-	-
Tb09.v4.0034	0	0	0	0	0	0	0	0	0	0	0	0	Tb09.v4.0034:pseudogenic_transcript	variant surface glycoprotein 3099, partial [Trypanosoma brucei]	-	-	-	-	-	-	-
Tb09.v4.0035	0	0.06	0	0	0	0	0	2	0	0	0	0	Tb09.v4.0035:pseudogenic_transcript	variant surface glycoprotein 1020 [Trypanosoma brucei]	-	-	-	-	-	-	-
Tb09.v4.0036	0	0	0	0	0	0	0	0	0	0	0	0	Tb09.v4.0036:pseudogenic_transcript	variant surface glycoprotein 3020, partial [Trypanosoma brucei]	-	-	-	-	-	-	-
Tb09.v4.0037	0	0	0	0	0	0	0	0	0	0	0	0	Tb09.v4.0037:pseudogenic_transcript	variant surface glycoprotein 1587 [Trypanosoma brucei]	-	-	-	-	-	-	-
Tb09.v4.0038	0	0	0	0	0	0	0	0	0	0	0	0	Tb09.v4.0038:pseudogenic_transcript	UDP-Gal or UDP-GlcNAc-dependent glycosyltransferase [Trypanosoma brucei brucei TREU927]	-	-	-	-	-	GO:0016757//transferase activity, transferring glycosyl groups	GO:0006497//protein lipidation
Tb09.v4.0039	0	0	0	0	0	0	0	0	0	0	0	0	Tb09.v4.0039:pseudogenic_transcript	variant surface glycoprotein 2131, partial [Trypanosoma brucei]	-	-	-	-	GO:0016020//membrane	-	GO:0030682//evasion or tolerance of host defense response
Tb09.v4.0040	0	0	0	0	0	0	0	0	0	0	0	0	Tb09.v4.0040:pseudogenic_transcript	variant surface glycoprotein [Trypanosoma brucei]	-	-	-	-	-	-	-
Tb09.v4.0041	0.46	0.66	0.4	0.71	0.4	0.63	50	65	34	64	35	48	Tb09.v4.0041:pseudogenic_transcript	LOW QUALITY PROTEIN: T. brucei spp.-specific protein [Trypanosoma brucei gambiense DAL972]	-	-	-	-	-	-	-
Tb09.v4.0042	1.19	1.32	0.74	1.06	1	1.03	266	269	131	197	181	161	Tb09.v4.0042:pseudogenic_transcript	leucine-rich repeat protein (LRRP) [Trypanosoma brucei brucei TREU927]	-	-	-	-	-	-	-
Tb09.v4.0043	0	0.01	0	0	0	0	0	1	0	0	0	0	Tb09.v4.0043:pseudogenic_transcript	variant surface glycoprotein 593 [Trypanosoma brucei]	-	-	-	-	-	-	GO:0030682//evasion or tolerance of host defense response
Tb09.v4.0044	0	0	0	0	0	0	0	0	0	0	0	0	Tb09.v4.0044:pseudogenic_transcript	variant surface glycoprotein 1246 [Trypanosoma brucei]	-	-	-	-	-	-	-
Tb09.v4.0045	0	0	0	0	0	0	0	0	0	0	0	0	Tb09.v4.0045:pseudogenic_transcript	expression site-associated protein 3 [Trypanosoma brucei gambiense]	-	-	-	-	-	-	-
Tb09.v4.0046	0	0	0	0	0	0	0	0	0	0	0	0	Tb09.v4.0046:pseudogenic_transcript	variant surface glycoprotein 751 [Trypanosoma brucei]	-	-	-	-	-	-	-
Tb09.v4.0047	0.14	0.17	0.13	0.17	0.18	0.17	42	45	31	42	42	35	Tb09.v4.0047:pseudogenic_transcript	variant surface glycoprotein [Trypanosoma brucei brucei TREU927]	-	-	-	-	-	-	-
Tb09.v4.0048	0	0.02	0	0.02	0.02	0.04	0	1	0	1	1	2	Tb09.v4.0048:pseudogenic_transcript	variant surface glycoprotein 324 [Trypanosoma brucei]	-	-	-	-	-	-	-
Tb09.v4.0049	0	0	0	0	0	0	0	0	0	0	0	0	Tb09.v4.0049:pseudogenic_transcript	variant surface glycoprotein 1057 [Trypanosoma brucei]	-	-	-	-	-	-	-
Tb09.v4.0050	0	0	0	0	0.03	0.02	0	0	0	0	2	1	Tb09.v4.0050:mRNA	variant surface glycoprotein [Trypanosoma brucei brucei TREU927]	-	-	-	-	-	-	-
Tb09.v4.0051	0	0	0	0	0	0.03	0	0	0	0	0	2	Tb09.v4.0051:mRNA	variant surface glycoprotein [Trypanosoma brucei brucei TREU927]	-	-	-	-	-	-	GO:0030682//evasion or tolerance of host defense response;GO:0051809//passive evasion of immune response of other organism involved in symbiotic interaction
Tb09.v4.0052	0.01	0	0.03	0.01	0.01	0.03	1	0	3	1	1	2	Tb09.v4.0052:pseudogenic_transcript	variant surface glycoprotein 1434 [Trypanosoma brucei]	-	-	-	-	-	-	GO:0030682//evasion or tolerance of host defense response
Tb09.v4.0053	0	0.05	0	0	0	0	0	2	0	0	0	0	Tb09.v4.0053:mRNA	variant surface glycoprotein 3256, partial [Trypanosoma brucei]	-	-	-	-	-	-	-
Tb09.v4.0054	0	0	0	0	0	0	0	0	0	0	0	0	Tb09.v4.0054:pseudogenic_transcript	variant surface glycoprotein 1354 [Trypanosoma brucei]	-	-	-	-	-	-	-
Tb09.v4.0055	0	0	0	0	0	0	0	0	0	0	0	0	Tb09.v4.0055:pseudogenic_transcript	variant surface glycoprotein 1433 [Trypanosoma brucei]	-	-	-	-	-	-	-
Tb09.v4.0056	2.02	1.29	1.86	1.93	1.96	2.16	230	133	167	181	180	171	Tb09.v4.0056:pseudogenic_transcript	variant surface glycoprotein 3044, partial [Trypanosoma brucei]	-	-	-	-	-	-	-
Tb09.v4.0057	0	0	0	0	0	0	0	0	0	0	0	0	Tb09.v4.0057:pseudogenic_transcript	variant surface glycoprotein 3267, partial [Trypanosoma brucei]	-	-	-	-	-	-	GO:0030682//evasion or tolerance of host defense response
Tb09.v4.0058	6.93	7.28	5.84	6.18	6.28	6.07	755	721	502	555	552	461	Tb09.v4.0058:mRNA	LOW QUALITY PROTEIN: T. brucei spp.-specific protein [Trypanosoma brucei gambiense DAL972]	-	-	-	-	-	-	-
Tb09.v4.0059	3.24	3.89	2.48	3.64	3.23	3.38	515	562	311	477	414	374	Tb09.v4.0059:mRNA	LOW QUALITY PROTEIN: T. brucei spp.-specific protein [Trypanosoma brucei gambiense DAL972]	-	-	-	-	-	-	-
Tb09.v4.0060	7.48	5.71	4.84	5.54	6.08	7.98	1035	719	529	632	679	770	Tb09.v4.0060:mRNA	LOW QUALITY PROTEIN: T. brucei spp.-specific protein [Trypanosoma brucei gambiense DAL972]	-	-	-	-	-	-	-
Tb09.v4.0061	0	0	0.02	0	0.09	0	0	0	1	0	6	0	Tb09.v4.0061:pseudogenic_transcript	variant surface glycoprotein 548 [Trypanosoma brucei]	-	-	-	-	GO:0031224//intrinsic component of membrane	-	-
Tb09.v4.0062	0.06	0	0	0.07	0.15	0	2	0	0	2	4	0	Tb09.v4.0062:pseudogenic_transcript	esag3 [Trypanosoma brucei brucei TREU927]	-	-	-	-	-	-	-
Tb09.v4.0063	0.12	0.2	0.03	0.12	0.11	0.11	11	17	2	9	8	7	Tb09.v4.0063:pseudogenic_transcript	variant surface glycoprotein 1301 [Trypanosoma brucei]	-	-	-	-	-	-	-
Tb09.v4.0064	2.27	2.69	1.66	3.4	3.22	3.22	360	387	208	444	411	355	Tb09.v4.0064:mRNA	T. brucei spp.-specific protein [Trypanosoma brucei gambiense DAL972]	-	-	-	-	-	-	-
Tb09.v4.0065	35.11	37.26	31.96	30.37	34.87	31.07	1935	1868	1391	1380	1550	1194	Tb09.v4.0065:mRNA	expression site-associated gene (ESAG) protein [Trypanosoma brucei brucei TREU927]	-	-	-	-	-	-	-
Tb09.v4.0066	5.39	4.67	5.18	5.93	5.55	6.26	1370	1081	1040	1244	1138	1109	Tb09.v4.0066:mRNA	hypothetical transmembrane protein [Trypanosoma brucei]	-	-	-	-	GO:0031224//intrinsic component of membrane	-	-
Tb09.v4.0067	30.68	28.05	32.05	33.04	36.23	35.64	2917	2426	2406	2590	2778	2362	Tb09.v4.0067:pseudogenic_transcript	retrotransposon hot spot (RHS) protein [Trypanosoma brucei brucei TREU927]	-	-	-	-	-	-	-
Tb09.v4.0068	0	0	0	0	0	0.08	0	0	0	0	0	3	Tb09.v4.0068:pseudogenic_transcript	variant surface glycoprotein 1556 [Trypanosoma brucei]	-	-	-	-	GO:0016020//membrane	-	-
Tb09.v4.0069	0	0.06	0	0.04	0.02	0.01	0	5	0	3	2	1	Tb09.v4.0069:pseudogenic_transcript	variant surface glycoprotein 1061 [Trypanosoma brucei]	-	-	-	-	-	-	-
Tb09.v4.0070	0	0	0	0.03	0	0	0	0	0	2	0	0	Tb09.v4.0070:pseudogenic_transcript	variant surface glycoprotein 1873 [Trypanosoma brucei]	-	-	-	-	-	-	-
Tb09.v4.0071	0	0	0	0	0	0	0	0	0	0	0	0	Tb09.v4.0071:pseudogenic_transcript	variant surface glycoprotein 393 [Trypanosoma brucei]	-	-	-	-	-	-	-
Tb09.v4.0072	0.09	0	0.03	0	0	0	7	0	2	0	0	0	Tb09.v4.0072:pseudogenic_transcript	variant surface glycoprotein 2327, partial [Trypanosoma brucei]	-	-	-	-	-	-	-
Tb09.v4.0073	0	0	0	0	0	0.05	0	0	0	0	0	3	Tb09.v4.0073:mRNA	variant surface glycoprotein 1083 [Trypanosoma brucei]	-	-	-	-	-	-	-
Tb09.v4.0074	0	0	0	0	0	0	0	0	0	0	0	0	Tb09.v4.0074:pseudogenic_transcript	variant surface glycoprotein 587 [Trypanosoma brucei]	-	-	-	-	-	-	GO:0030682//evasion or tolerance of host defense response
Tb09.v4.0075	0.18	0.14	0.2	0.23	0.25	0.22	80	58	72	86	89	70	Tb09.v4.0075:pseudogenic_transcript	variant surface glycoprotein [Trypanosoma brucei]	-	-	-	-	-	-	-
Tb09.v4.0076	0	0	0	0	0	0	0	0	0	0	0	0	Tb09.v4.0076:pseudogenic_transcript	variant surface glycoprotein 367 [Trypanosoma brucei]	-	-	-	-	-	-	-
Tb09.v4.0077	0	0	0	0	0	0	0	0	0	0	0	0	Tb09.v4.0077:mRNA	variant surface glycoprotein [Trypanosoma brucei]	-	-	-	-	-	-	-
Tb09.v4.0078	0	0	0	0	0	0	0	0	0	0	0	0	Tb09.v4.0078:pseudogenic_transcript	variant surface glycoprotein 3032, partial [Trypanosoma brucei]	-	-	-	-	-	-	-
Tb09.v4.0079	0.11	0.16	0.22	0.16	0.12	0.08	10	14	16	12	9	5	Tb09.v4.0079:pseudogenic_transcript	variant surface glycoprotein 3032, partial [Trypanosoma brucei]	-	-	-	-	-	-	-
Tb09.v4.0080	0	0	0	0	0	0	0	0	0	0	0	0	Tb09.v4.0080:mRNA	UDP-Gal/UDP-GlcNAc-dependent glycosyltransferase [Trypanosoma brucei brucei TREU927]	-	-	-	-	-	GO:0016757//transferase activity, transferring glycosyl groups	GO:0006497//protein lipidation
Tb09.v4.0081	0	0	0	0	0	0.03	0	0	0	0	0	2	Tb09.v4.0081:pseudogenic_transcript	variant surface glycoprotein 741 [Trypanosoma brucei]	-	-	-	-	-	-	-
Tb09.v4.0082	0.01	0	0	0	0	0	1	0	0	0	0	0	Tb09.v4.0082:pseudogenic_transcript	variant surface glycoprotein 812 [Trypanosoma brucei]	-	-	-	-	-	-	-
Tb09.v4.0083	0.04	0	0	0	0	0	2	0	0	0	0	0	Tb09.v4.0083:pseudogenic_transcript	expression site-associated gene 3 (ESAG3) protein [Trypanosoma brucei brucei]	-	-	-	-	-	-	-
Tb09.v4.0084	0.01	0	0	0	0	0	1	0	0	0	0	0	Tb09.v4.0084:pseudogenic_transcript	variant surface glycoprotein 1213 [Trypanosoma brucei]	-	-	-	-	-	-	-
Tb09.v4.0085	0.02	0.01	0	0	0	0	2	1	0	0	0	0	Tb09.v4.0085:pseudogenic_transcript	variant surface glycoprotein 3058, partial [Trypanosoma brucei]	-	-	-	-	-	-	GO:0030682//evasion or tolerance of host defense response
Tb09.v4.0086	0	0	0	0	0	0	0	0	0	0	0	0	Tb09.v4.0086:mRNA	hypothetical protein, conserved [Trypanosoma brucei brucei TREU927]	-	-	-	-	-	-	-
Tb09.v4.0087	0	0	0	0	0	0.05	0	0	0	0	0	3	Tb09.v4.0087:pseudogenic_transcript	variant surface glycoprotein 651 [Trypanosoma brucei]	-	-	-	-	-	-	-
Tb09.v4.0088	0	0	0	0	0	0	0	0	0	0	0	0	Tb09.v4.0088:mRNA	variant surface glycoprotein VSG 10.3 [Trypanosoma brucei]	-	-	-	-	-	-	-
Tb09.v4.0089	0	0	0	0	0	0	0	0	0	0	0	0	Tb09.v4.0089:pseudogenic_transcript	variant surface glycoprotein [Trypanosoma brucei]	-	-	-	-	-	-	-
Tb09.v4.0090	0	0	0	0	0	0	0	0	0	0	0	0	Tb09.v4.0090:pseudogenic_transcript	variant surface glycoprotein 641 [Trypanosoma brucei]	-	-	-	-	-	-	-
Tb09.v4.0091	0.01	0	0	0	0	0	1	0	0	0	0	0	Tb09.v4.0091:pseudogenic_transcript	variant surface glycoprotein 1521 [Trypanosoma brucei]	-	-	-	-	-	-	-
Tb09.v4.0092	0	0	0	0	0	0.02	0	0	0	0	0	1	Tb09.v4.0092:pseudogenic_transcript	variant surface glycoprotein [Trypanosoma brucei brucei TREU927]	-	-	-	-	-	-	-
Tb09.v4.0093	0	0	0	0	0	0	0	0	0	0	0	0	Tb09.v4.0093:pseudogenic_transcript	variant surface glycoprotein 3006, partial [Trypanosoma brucei]	-	-	-	-	-	-	-
Tb09.v4.0094	0	0	0	0	0	0	0	0	0	0	0	0	Tb09.v4.0094:pseudogenic_transcript	-	-	-	-	-	-	-	-
Tb09.v4.0095	0	0	0	0	0	0	0	0	0	0	0	0	Tb09.v4.0095:pseudogenic_transcript	-	-	-	-	-	-	-	-
Tb09.v4.0096	0	0	0.05	0.01	0.02	0	0	0	3	1	1	0	Tb09.v4.0096:pseudogenic_transcript	variant surface glycoprotein 3324, partial [Trypanosoma brucei]	-	-	-	-	-	-	-
Tb09.v4.0097	0	0	0	0	0	0	0	0	0	0	0	0	Tb09.v4.0097:pseudogenic_transcript	UDP-Gal/UDP-GlcNAc-dependent glycosyltransferase [Trypanosoma brucei brucei TREU927]	-	-	-	-	-	GO:0016757//transferase activity, transferring glycosyl groups	GO:0006497//protein lipidation
Tb09.v4.0098	0	0	0	0	0	0	0	0	0	0	0	0	Tb09.v4.0098:pseudogenic_transcript	variant surface glycoprotein 1783 [Trypanosoma brucei]	-	-	-	-	-	-	-
Tb09.v4.0099	0	0	0	0	0	0	0	0	0	0	0	0	Tb09.v4.0099:pseudogenic_transcript	variant surface glycoprotein 1471 [Trypanosoma brucei]	-	-	-	-	-	-	-
Tb09.v4.0100	0	0	0	0	0	0	0	0	0	0	0	0	Tb09.v4.0100:pseudogenic_transcript	variant surface glycoprotein 1706 [Trypanosoma brucei]	-	-	-	-	-	-	-
Tb09.v4.0101	0	0	0	0	0	0	0	0	0	0	0	0	Tb09.v4.0101:pseudogenic_transcript	UDP-Gal/UDP-GlcNAc-dependent glycosyltransferase [Trypanosoma brucei brucei TREU927]	-	-	-	-	-	GO:0016757//transferase activity, transferring glycosyl groups	GO:0006497//protein lipidation
Tb09.v4.0102	0	0	0	0	0	0	0	0	0	0	0	0	Tb09.v4.0102:mRNA	variant surface glycoprotein [Trypanosoma brucei]	-	-	-	-	-	-	-
Tb09.v4.0103	0.01	0	0	0.01	0.01	0	1	0	0	1	1	0	Tb09.v4.0103:pseudogenic_transcript	variant surface glycoprotein 593 [Trypanosoma brucei]	-	-	-	-	-	-	GO:0030682//evasion or tolerance of host defense response
Tb09.v4.0104	1.03	1.25	0.76	1.48	1.2	1.12	128	141	74	151	120	97	Tb09.v4.0104:pseudogenic_transcript	leucine-rich repeat protein (LRRP) [Trypanosoma brucei brucei TREU927]	-	-	-	-	-	-	-
Tb09.v4.0105	1.28	1.17	0.96	1.75	1.53	1.3	134	111	79	151	129	95	Tb09.v4.0105:mRNA	hypothetical leucine-rich repeat protein 1 (LRRP1) [Trypanosoma brucei]	-	-	-	-	-	-	-
Tb09.v4.0106	1.57	1.39	1.4	3.09	2.33	2.03	280	225	198	454	335	253	Tb09.v4.0106:mRNA	nucleoside transport protein 1 [Trypanosoma brucei brucei TREU927]	-	-	-	-	GO:0031224//intrinsic component of membrane	GO:0015932//nucleobase-containing compound transmembrane transporter activity	GO:0015858//nucleoside transport
Tb09.v4.0107	30.55	31.51	30.4	31.29	29.03	30.59	2692	2526	2115	2273	2063	1879	Tb09.v4.0107:mRNA	expression site-associated protein [Trypanosoma brucei brucei TREU927]	-	-	-	-	-	GO:0005488//binding	-
Tb09.v4.0108	46.2	49.42	44.87	53.36	46.06	45.46	2051	1996	1573	1953	1649	1407	Tb09.v4.0108:pseudogenic_transcript	EF hand [Trypanosoma grayi]	-	-	-	-	-	GO:0032550//purine ribonucleoside binding;GO:0046914//transition metal ion binding	GO:0008104//protein localization;GO:0035556//intracellular signal transduction
Tb09.v4.0109	32.59	34.66	28.75	44.04	43.53	45.96	1787	1729	1245	1991	1925	1757	Tb09.v4.0109:mRNA	T. brucei spp.-specific protein [Trypanosoma brucei gambiense DAL972]	-	-	-	-	-	-	-
Tb09.v4.0110	10.32	11.68	7.58	14.35	14.34	13.11	507	522	294	581	568	449	Tb09.v4.0110:mRNA	T. brucei spp.-specific protein [Trypanosoma brucei gambiense DAL972]	-	-	-	-	-	-	-
Tb09.v4.0111	4.41	5.8	4.82	4.54	4.76	4.71	423	506	365	359	368	315	Tb09.v4.0111:pseudogenic_transcript	variant surface glycoprotein 1347 [Trypanosoma brucei]	-	-	-	-	-	-	GO:0030682//evasion or tolerance of host defense response
Tb09.v4.0112	0	0.02	0.33	0.03	0.03	0	0	4	53	5	5	0	Tb09.v4.0112:pseudogenic_transcript	variant surface glycoprotein 2238, partial [Trypanosoma brucei]	-	-	-	-	-	-	-
Tb09.v4.0113	1.2	1.48	1.12	1.85	2.14	2.29	227	254	167	288	327	302	Tb09.v4.0113:mRNA	variant surface glycoprotein 518 [Trypanosoma brucei]	-	-	-	-	-	-	-
Tb09.v4.0114	0.27	0.5	0.44	0.56	0.96	0.83	23	39	30	40	67	50	Tb09.v4.0114:mRNA	variant surface glycoprotein 326 [Trypanosoma brucei]	-	-	-	-	-	-	-
Tb09.v4.0115	0.05	0.08	0.07	0.23	0.11	0.13	3	4	3	11	5	5	Tb09.v4.0115:pseudogenic_transcript	expression site-associated gene 3 (ESAG3) [Trypanosoma brucei brucei]	-	-	-	-	-	-	-
Tb09.v4.0116	0.35	0	0	0	0	0	36	0	0	0	0	0	Tb09.v4.0116:pseudogenic_transcript	variant surface glycoprotein 3768, partial [Trypanosoma brucei]	-	-	-	-	-	-	-
Tb09.v4.0117	0.23	0.2	0.21	0.32	0.44	0.39	15	12	11	17	23	18	Tb09.v4.0117:pseudogenic_transcript	-	-	-	-	-	-	-	-
Tb09.v4.0118	0.13	0.07	0.19	0.3	0.38	0.26	8	4	9	15	19	11	Tb09.v4.0118:pseudogenic_transcript	variant surface glycoprotein 385 [Trypanosoma brucei]	-	-	-	-	-	-	-
Tb09.v4.0119	9.03	11.13	10.02	19.18	17.74	19.83	1476	1656	1294	2585	2339	2260	Tb09.v4.0119:pseudogenic_transcript	variant surface glycoprotein 3064, partial [Trypanosoma brucei]	-	-	-	-	-	-	-
Tb09.v4.0120	0.2	0.38	0.21	0.39	0.39	0.42	17	30	14	28	27	25	Tb09.v4.0120:pseudogenic_transcript	variant surface glycoprotein 3139, partial [Trypanosoma brucei]	-	-	-	-	-	-	-
Tb09.v4.0121	0	0.02	0	0.11	0.04	0	0	2	0	8	3	0	Tb09.v4.0121:pseudogenic_transcript	variant surface glycoprotein 3060, partial [Trypanosoma brucei]	-	-	-	-	-	-	-
Tb09.v4.0122	0.03	0	0	0.03	0.03	0.04	1	0	0	1	1	1	Tb09.v4.0122:pseudogenic_transcript	esag3 [Trypanosoma brucei brucei TREU927]	-	-	-	-	-	-	-
Tb09.v4.0123	0.01	0.03	0.01	0.08	0	0.02	1	2	1	6	0	1	Tb09.v4.0123:pseudogenic_transcript	variant surface glycoprotein 733 [Trypanosoma brucei]	-	-	-	-	-	-	-
Tb09.v4.0124	0	0	0	0	0	0	0	0	0	0	0	0	Tb09.v4.0124:mRNA	variant surface glycoprotein 573 [Trypanosoma brucei]	-	-	-	-	-	-	-
Tb09.v4.0125	0.63	0.67	0.55	0.52	0.5	0.61	284	273	196	194	182	192	Tb09.v4.0125:pseudogenic_transcript	variant surface glycoprotein 1271 [Trypanosoma brucei]	-	-	-	-	-	-	-
Tb09.v4.0126	0	0	0	0.03	0.01	0	0	0	0	2	1	0	Tb09.v4.0126:pseudogenic_transcript	variant surface glycoprotein 1254 [Trypanosoma brucei]	-	-	-	-	-	-	GO:0030682//evasion or tolerance of host defense response
Tb09.v4.0127	0.02	0	0	0.01	0	0.02	2	0	0	1	0	1	Tb09.v4.0127:pseudogenic_transcript	variant surface glycoprotein 788 [Trypanosoma brucei]	-	-	-	-	-	-	-
Tb09.v4.0128	0.11	0	0	0	0	0.08	2	0	0	0	0	1	Tb09.v4.0128:pseudogenic_transcript	variant surface glycoprotein 2308, partial [Trypanosoma brucei]	-	-	-	-	-	-	-
Tb09.v4.0129	0.03	0.06	0.03	0.11	0.2	0.1	3	5	2	8	14	6	Tb09.v4.0129:pseudogenic_transcript	variant surface glycoprotein 413 [Trypanosoma brucei]	-	-	-	-	-	-	-
Tb09.v4.0130	0.2	0.14	0.07	0.2	0.16	0.26	11	7	3	9	7	10	Tb09.v4.0130:pseudogenic_transcript	expression site-associated gene 3 (ESAG3) [Trypanosoma brucei brucei]	-	-	-	-	-	-	-
Tb09.v4.0131	0	0	0	0	0	0	0	0	0	0	0	0	Tb09.v4.0131:pseudogenic_transcript	variant surface glycoprotein [Trypanosoma brucei]	-	-	-	-	-	-	-
Tb09.v4.0132	0.2	0.13	0.1	0.1	0.18	0.12	12	7	5	5	9	5	Tb09.v4.0132:pseudogenic_transcript	expression site-associated protein 3 [Trypanosoma brucei gambiense]	-	-	-	-	-	-	-
Tb09.v4.0133	0	0	0	0	0	0	0	0	0	0	0	0	Tb09.v4.0133:pseudogenic_transcript	variant surface glycoprotein 2002, partial [Trypanosoma brucei]	-	-	-	-	-	-	GO:0030682//evasion or tolerance of host defense response
Tb09.v4.0134	0	0	0	0	0	0.02	0	0	0	0	0	1	Tb09.v4.0134:pseudogenic_transcript	variant surface glycoprotein 524 [Trypanosoma brucei]	-	-	-	-	-	-	-
Tb09.v4.0135	0	0	0	0	0	0	0	0	0	0	0	0	Tb09.v4.0135:pseudogenic_transcript	variant surface glycoprotein 753 [Trypanosoma brucei]	-	-	-	-	-	-	GO:0030682//evasion or tolerance of host defense response
Tb09.v4.0136	0.25	0.34	0.35	0.42	0.72	0.46	22	27	24	30	50	28	Tb09.v4.0136:mRNA	variant surface glycoprotein 418 [Trypanosoma brucei]	-	-	-	-	-	-	GO:0030682//evasion or tolerance of host defense response
Tb09.v4.0137	0.19	0.22	0.23	0.29	0.25	0.23	70	76	69	89	76	60	Tb09.v4.0137:pseudogenic_transcript	variant surface glycoprotein 3055, partial [Trypanosoma brucei]	-	-	-	-	-	-	-
Tb09.v4.0138	0	0	0	0	0	0	0	0	0	0	0	0	Tb09.v4.0138:pseudogenic_transcript	variant surface glycoprotein 3599, partial [Trypanosoma brucei]	-	-	-	-	-	-	GO:0030682//evasion or tolerance of host defense response
Tb09.v4.0139	0	0.03	0	0.03	0	0.02	0	2	0	2	0	1	Tb09.v4.0139:pseudogenic_transcript	variant surface glycoprotein 3158, partial [Trypanosoma brucei]	-	-	-	-	GO:0016020//membrane	-	-
Tb09.v4.0140	0	0.07	0	0	0	0.09	0	1	0	0	0	1	Tb09.v4.0140:pseudogenic_transcript	esag3 [Trypanosoma brucei brucei TREU927]	-	-	-	-	-	-	-
Tb09.v4.0141	0	0	0	0	0	0.02	0	0	0	0	0	1	Tb09.v4.0141:pseudogenic_transcript	variant surface glycoprotein 481 [Trypanosoma brucei]	-	-	-	-	-	-	-
Tb09.v4.0142	0	0	0.02	0.02	0.01	0.02	0	0	2	3	1	2	Tb09.v4.0142:mRNA	variant surface glycoprotein [Trypanosoma brucei brucei TREU927]	-	-	-	-	GO:0031224//intrinsic component of membrane	-	GO:0030682//evasion or tolerance of host defense response
Tb09.v4.0143	0.34	0.34	0.41	0.45	0.53	0.48	110	100	105	120	137	107	Tb09.v4.0143:pseudogenic_transcript	variant surface glycoprotein 3084, partial [Trypanosoma brucei]	-	-	-	-	-	-	-
Tb09.v4.0144	0	0	0	0	0	0.09	0	0	0	0	0	5	Tb09.v4.0144:pseudogenic_transcript	variant surface glycoprotein 1421 [Trypanosoma brucei]	-	-	-	-	-	-	-
Tb09.v4.0145	0.01	0	0	0	0	0.02	1	0	0	0	0	1	Tb09.v4.0145:pseudogenic_transcript	variant surface glycoprotein 3034, partial [Trypanosoma brucei]	-	-	-	-	-	-	-
Tb09.v4.0146	17.39	22.35	17.13	17.01	17.96	16.74	2161	2526	1681	1742	1800	1450	Tb09.v4.0146:mRNA	LOW QUALITY PROTEIN: T. brucei spp.-specific protein [Trypanosoma brucei gambiense DAL972]	-	-	-	-	-	-	-
Tb09.v4.0147	32.87	36.55	32.54	28.96	30.15	30.9	2496	2525	1951	1813	1846	1636	Tb09.v4.0147:mRNA	LOW QUALITY PROTEIN: T. brucei spp.-specific protein [Trypanosoma brucei gambiense DAL972]	-	-	-	-	-	-	-
Tb09.v4.0148	8.14	8.29	6.74	6.62	6.19	7.01	610	565	399	409	374	366	Tb09.v4.0148:mRNA	LOW QUALITY PROTEIN: T. brucei spp.-specific protein [Trypanosoma brucei gambiense DAL972]	-	-	-	-	-	-	-
Tb09.v4.0149	6.63	8.1	5.9	6.49	6.63	6.84	470	522	330	379	379	338	Tb09.v4.0149:mRNA	LOW QUALITY PROTEIN: T. brucei spp.-specific protein [Trypanosoma brucei gambiense DAL972]	-	-	-	-	-	-	-
Tb09.v4.0150	33.45	38.28	29.3	42.3	43.18	46.12	2056	2140	1422	2143	2140	1976	Tb09.v4.0150:pseudogenic_transcript	variant surface glycoprotein 1637 [Trypanosoma brucei]	-	-	-	-	-	-	-
Tb09.v4.0151	11.7	14.42	10.65	15.06	15.45	14.54	2416	2707	1736	2563	2572	2092	Tb09.v4.0151:mRNA	expression site-associated protein [Trypanosoma brucei brucei TREU927]	-	-	-	-	-	-	-
Tb09.v4.0152	0.15	0.13	0.14	0.18	0.22	0.18	30	23	22	29	35	24	Tb09.v4.0152:mRNA	hypothetical protein Tb09.v4.0152 [Trypanosoma brucei brucei TREU927]	-	-	-	-	-	-	-
Tb09.v4.0153	0.04	0.05	0.05	0.06	0.04	0.09	6	7	6	7	5	9	Tb09.v4.0153:mRNA	TcC31.12 [Trypanosoma grayi]	-	-	-	-	-	-	-
Tb09.v4.0154	0.57	0.75	0.45	0.46	0.57	0.66	35	42	22	23	28	28	Tb09.v4.0154:pseudogenic_transcript	expression site-associated protein 3 [Trypanosoma brucei gambiense]	-	-	-	-	-	-	-
Tb09.v4.0155	0	0	0	0	0	0	0	0	0	0	0	0	Tb09.v4.0155:pseudogenic_transcript	variant surface glycoprotein 3151, partial [Trypanosoma brucei]	-	-	-	-	-	-	-
Tb09.v4.0156	0.03	0	0	0	0.04	0.04	2	0	0	0	2	2	Tb09.v4.0156:pseudogenic_transcript	variant surface glycoprotein 1488 [Trypanosoma brucei]	-	-	-	-	-	-	-
Tb09.v4.0157	0.02	0	0.03	0.05	0.05	0.03	1	0	1	2	2	1	Tb09.v4.0157:pseudogenic_transcript	variant surface glycoprotein 1839, partial [Trypanosoma brucei]	-	-	-	-	-	-	-
Tb09.v4.0158	0.01	0	0	0.02	0	0.04	1	0	0	1	0	2	Tb09.v4.0158:pseudogenic_transcript	variant surface glycoprotein 1315 [Trypanosoma brucei]	-	-	-	-	-	-	-
Tb09.v4.0159	0.01	0	0	0	0	0.02	1	0	0	0	0	1	Tb09.v4.0159:pseudogenic_transcript	variant surface glycoprotein 1470, partial [Trypanosoma brucei]	-	-	-	-	-	-	-
Tb09.v4.0160	0	0	0	0	0	0	0	0	0	0	0	0	Tb09.v4.0160:pseudogenic_transcript	ESAG3, partial [Trypanosoma brucei gambiense]	-	-	-	-	-	-	-
Tb09.v4.0161	0.03	0	0	0	0.04	0.02	2	0	0	0	2	1	Tb09.v4.0161:pseudogenic_transcript	variant surface glycoprotein 1577 [Trypanosoma brucei]	-	-	-	-	-	-	GO:0030682//evasion or tolerance of host defense response
Tb09.v4.0162	0	0	0	0	0	0	0	0	0	0	0	0	Tb09.v4.0162:pseudogenic_transcript	variant surface glycoprotein 357 [Trypanosoma brucei]	-	-	-	-	-	-	-
Tb09.v4.0163	0	0	0	0	0	0	0	0	0	0	0	0	Tb09.v4.0163:pseudogenic_transcript	variant surface glycoprotein 304 [Trypanosoma brucei]	-	-	-	-	-	-	-
Tb09.v4.0164	0	0	0	0	0	0	0	0	0	0	0	0	Tb09.v4.0164:pseudogenic_transcript	variant surface glycoprotein 818 [Trypanosoma brucei]	-	-	-	-	-	-	-
Tb09.v4.0165	0	0	0	0	0	0	0	0	0	0	0	0	Tb09.v4.0165:pseudogenic_transcript	-	-	-	-	-	-	-	-
Tb09.v4.0166	0	0	0	0	0.01	0	0	0	0	0	1	0	Tb09.v4.0166:mRNA	variant surface glycoprotein 380 [Trypanosoma brucei]	-	-	-	-	-	-	GO:0030682//evasion or tolerance of host defense response
Tb09.v4.0167	0	0	0	0	0	0	0	0	0	0	0	0	Tb09.v4.0167:pseudogenic_transcript	UDP-Gal/UDP-GlcNAc-dependent glycosyltransferase [Trypanosoma brucei brucei TREU927]	-	-	-	-	-	GO:0016757//transferase activity, transferring glycosyl groups	GO:0006497//protein lipidation
Tb09.v4.0168	0.03	0.04	0	0.01	0.04	0.03	3	3	0	1	3	2	Tb09.v4.0168:pseudogenic_transcript	variant surface glycoprotein 1482 [Trypanosoma brucei]	-	-	-	-	-	-	-
Tb09.v4.0169	0	0	0	0	0	0	0	0	0	0	0	0	Tb09.v4.0169:pseudogenic_transcript	variant surface glycoprotein 3135, partial [Trypanosoma brucei]	-	-	-	-	-	-	-
Tb09.v4.0170	0.02	0.02	0.02	0.08	0.06	0.14	1	1	1	4	3	6	Tb09.v4.0170:pseudogenic_transcript	variant surface glycoprotein 3011, partial [Trypanosoma brucei]	-	-	-	-	-	-	-
Tb09.v4.0171	0.04	0	0.06	0.07	0.04	0.05	15	0	16	21	12	12	Tb09.v4.0171:pseudogenic_transcript	variant surface glycoprotein 1618 [Trypanosoma brucei]	-	-	-	-	-	-	-
Tb09.v4.0172	0	0	0	0	0	0	0	0	0	0	0	0	Tb09.v4.0172:pseudogenic_transcript	expression site-associated gene 3 (ESAG3) protein [Trypanosoma brucei brucei]	-	-	-	-	-	-	-
Tb09.v4.0173	0	0	0	0	0	0	0	0	0	0	0	0	Tb09.v4.0173:pseudogenic_transcript	variant surface glycoprotein 3061, partial [Trypanosoma brucei]	-	-	-	-	-	-	-
Tb09.v4.0174	0	0	0	0	0	0	0	0	0	0	0	0	Tb09.v4.0174:pseudogenic_transcript	variant surface glycoprotein 361 [Trypanosoma brucei]	-	-	-	-	-	-	-
Tb09.v4.0175	0	0.03	0	0	0	0	0	2	0	0	0	0	Tb09.v4.0175:pseudogenic_transcript	variable surface glycoprotein [Trypanosoma evansi]	-	-	-	-	-	-	GO:0030682//evasion or tolerance of host defense response
Tb09.v4.0176	0	0	0	0	0	0	0	0	0	0	0	0	Tb09.v4.0176:pseudogenic_transcript	variant surface glycoprotein 1137 [Trypanosoma brucei]	-	-	-	-	-	-	-
Tb09.v4.0177	0	0	0	0	0	0	0	0	0	0	0	0	Tb09.v4.0177:mRNA	variant surface glycoprotein [Trypanosoma brucei]	-	-	-	-	-	-	GO:0030682//evasion or tolerance of host defense response
Tb09.v4.0178	0	0.01	0	0	0	0	0	1	0	0	0	0	Tb09.v4.0178:pseudogenic_transcript	variant surface glycoprotein [Trypanosoma brucei brucei]	-	-	-	-	-	-	GO:0030682//evasion or tolerance of host defense response
Tb09.v4.0179	0	0.01	0.03	0.02	0	0.04	0	1	2	1	0	2	Tb09.v4.0179:pseudogenic_transcript	variant surface glycoprotein 641 [Trypanosoma brucei]	-	-	-	-	GO:0031224//intrinsic component of membrane	-	-
Tb09.v4.0180	0	0	0	0.06	0.04	0.05	0	0	0	3	2	2	Tb09.v4.0180:pseudogenic_transcript	variant surface glycoprotein 1521 [Trypanosoma brucei]	-	-	-	-	-	-	-
Tb09.v4.0181	0	0	0	0.04	0	0	0	0	0	1	0	0	Tb09.v4.0181:pseudogenic_transcript	expression site-associated protein 3 [Trypanosoma brucei gambiense]	-	-	-	-	-	-	-
Tb09.v4.0182	0	0	0.03	0	0.04	0	0	0	2	0	3	0	Tb09.v4.0182:pseudogenic_transcript	variant surface glycoprotein 1379 [Trypanosoma brucei]	-	-	-	-	-	-	-
Tb09.v4.0183	0	0.02	0.03	0.01	0.05	0.05	0	2	2	1	4	3	Tb09.v4.0183:pseudogenic_transcript	variant surface glycoprotein 435 [Trypanosoma brucei]	-	-	-	-	-	-	-
Tb09.v4.0184	0.02	0.01	0	0.03	0.01	0.02	3	1	0	4	2	3	Tb09.v4.0184:pseudogenic_transcript	variant surface glycoprotein 3539, partial [Trypanosoma brucei]	-	-	-	-	-	-	-
Tb09.v4.0185	0.07	0.01	0.01	0.01	0	0.02	6	1	1	1	0	1	Tb09.v4.0185:mRNA	variant surface glycoprotein 1266 [Trypanosoma brucei]	-	-	-	-	-	-	-
Tb09.v4.0186	0	0	0	0.05	0.06	0.02	0	0	0	3	4	1	Tb09.v4.0186:pseudogenic_transcript	variant surface glycoprotein 1056 [Trypanosoma brucei]	-	-	-	-	-	-	-
Tb09.v4.0187	0.01	0	0	0	0	0.04	1	0	0	0	0	2	Tb09.v4.0187:pseudogenic_transcript	variant surface glycoprotein 1279, partial [Trypanosoma brucei]	-	-	-	-	-	-	-
Tb09.v4.0188	0	0	0	0.03	0.04	0	0	0	0	1	1	0	Tb09.v4.0188:pseudogenic_transcript	variant surface glycoprotein 3117, partial [Trypanosoma brucei]	-	-	-	-	-	-	-
Tb09.v4.0189	0	0	0	0	0	0	0	0	0	0	0	0	Tb09.v4.0189:pseudogenic_transcript	variant surface glycoprotein 614 [Trypanosoma brucei]	-	-	-	-	-	-	GO:0030682//evasion or tolerance of host defense response
Tb09.v4.0190	0	0.01	0	0.11	0	0.02	0	1	0	7	0	1	Tb09.v4.0190:pseudogenic_transcript	variant surface glycoprotein 3428, partial [Trypanosoma brucei]	-	-	-	-	-	-	-
Tb09.v4.0191	0	0	0.05	0.01	0.06	0.03	0	0	3	1	4	2	Tb09.v4.0191:mRNA	variant surface glycoprotein 1045 [Trypanosoma brucei]	-	-	-	-	-	-	-
Tb09.v4.0192	0	0	0	0	0.04	0.03	0	0	0	0	3	2	Tb09.v4.0192:mRNA	variant surface glycoprotein 1217 [Trypanosoma brucei]	-	-	-	-	-	-	-
Tb09.v4.0193	0	0	0	0.02	0.01	0.01	0	0	0	2	1	1	Tb09.v4.0193:pseudogenic_transcript	variant surface glycoprotein 1380 [Trypanosoma brucei]	-	-	-	-	GO:0016020//membrane	GO:0060089//molecular transducer activity	GO:0044707//single-multicellular organism process
Tb09.v4.0194	0.04	0.01	0.02	0.01	0	0.04	7	1	2	1	0	5	Tb09.v4.0194:pseudogenic_transcript	variant surface glycoprotein 3353, partial [Trypanosoma brucei]	-	-	-	-	GO:0016020//membrane	-	GO:0030682//evasion or tolerance of host defense response
Tb09.v4.0195	0	0	0	0.03	0	0	0	0	0	2	0	0	Tb09.v4.0195:pseudogenic_transcript	variant surface glycoprotein 1684 [Trypanosoma brucei]	-	-	-	-	-	-	-
Tb09.v4.0196	0.08	0.15	0.07	0.1	0.09	0.17	7	12	5	7	6	10	Tb09.v4.0196:pseudogenic_transcript	variant surface glycoprotein 1635 [Trypanosoma brucei]	-	-	-	-	-	-	GO:0030682//evasion or tolerance of host defense response
Tb09.v4.0197	0	0	0	0.03	0	0	0	0	0	2	0	0	Tb09.v4.0197:pseudogenic_transcript	variant surface glycoprotein 3046, partial [Trypanosoma brucei]	-	-	-	-	-	-	GO:0030682//evasion or tolerance of host defense response;GO:0051809//passive evasion of immune response of other organism involved in symbiotic interaction
Tb09.v4.0198	0.13	0.13	0.22	0.2	0.18	0.2	46	43	64	60	51	50	Tb09.v4.0198:pseudogenic_transcript	variant surface glycoprotein 1291 [Trypanosoma brucei]	-	-	-	-	-	-	-
Tb09.v4.0199	0.03	0	0	0.03	0	0	2	0	0	2	0	0	Tb09.v4.0199:pseudogenic_transcript	variant surface glycoprotein 3144, partial [Trypanosoma brucei]	-	-	-	-	-	-	-
Tb09.v4.0200	0.03	0.04	0.01	0	0.04	0	3	3	1	0	3	0	Tb09.v4.0200:pseudogenic_transcript	variant surface glycoprotein 415 [Trypanosoma brucei]	-	-	-	-	-	-	-
Tb09.v4.0201	1.62	1.92	1.5	2.02	2.13	1.92	98	106	72	101	104	81	Tb09.v4.0201:pseudogenic_transcript	expression site-associated gene 3 (ESAG3) [Trypanosoma brucei brucei]	-	-	-	-	-	-	-
Tb09.v4.0202	0	0	0	0	0	0	0	0	0	0	0	0	Tb09.v4.0202:mRNA	variant surface glycoprotein 1338 [Trypanosoma brucei]	-	-	-	-	-	-	GO:0030682//evasion or tolerance of host defense response
Tb09.v4.0203	0	0	0.04	0	0	0.02	0	0	2	0	0	1	Tb09.v4.0203:pseudogenic_transcript	variant surface glycoprotein 1530 [Trypanosoma brucei]	-	-	-	-	-	-	GO:0030682//evasion or tolerance of host defense response
Tb09.v4.0204	0.01	0	0.02	0	0.03	0	1	0	1	0	2	0	Tb09.v4.0204:pseudogenic_transcript	variable surface glycoprotein, VSG [Trypanosoma evansi]	-	-	-	-	-	-	GO:0030682//evasion or tolerance of host defense response
Tb09.v4.0205	0.02	0.02	0.02	0.04	0.02	0	1	1	1	2	1	0	Tb09.v4.0205:pseudogenic_transcript	variant surface glycoprotein 3617, partial [Trypanosoma brucei]	-	-	-	-	-	-	-
Tb09.v4.0206	0.06	0	0.07	0	0	0	1	0	1	0	0	0	Tb09.v4.0206:pseudogenic_transcript	expression site-associated protein 3 [Trypanosoma brucei gambiense]	-	-	-	-	-	-	-
Tb09.v4.0207	0	0.01	0.03	0.03	0	0.05	0	1	2	2	0	3	Tb09.v4.0207:pseudogenic_transcript	variant surface glycoprotein 599 [Trypanosoma brucei]	-	-	-	-	-	-	-
Tb09.v4.0208	0.01	0.07	0.02	0.09	0.08	0.03	1	5	1	6	5	2	Tb09.v4.0208:pseudogenic_transcript	variant surface glycoprotein 3160, partial [Trypanosoma brucei]	-	-	-	-	-	-	-
Tb09.v4.0209	0	0.04	0	0.04	0	0	0	2	0	2	0	0	Tb09.v4.0209:pseudogenic_transcript	UDP-Gal/UDP-GlcNAc-dependent glycosyltransferase [Trypanosoma brucei brucei TREU927]	-	-	-	-	-	-	GO:0006497//protein lipidation
Tb10.v4.0032	7.6	7.76	6.65	9.75	8.81	8.97	992	921	685	1049	927	816	Tb10.v4.0032:mRNA	expression site-associated gene ESAG protein [Trypanosoma brucei brucei TREU927]	-	-	-	-	-	-	-
Tb10.v4.0033	9.03	9.34	8.39	10.53	9.6	9.47	1895	1783	1390	1822	1625	1385	Tb10.v4.0033:mRNA	pumilio RNA-binding protein PUF1 [Trypanosoma brucei brucei TREU927]	-	-	-	-	-	GO:0003676//nucleic acid binding	-
Tb10.v4.0034	6.53	7.05	6.6	6.3	5.77	6.26	337	331	269	268	240	225	Tb10.v4.0034:mRNA	hypothetical protein [Trypanosoma brucei brucei TREU927]	-	-	-	-	-	-	-
Tb10.v4.0035	33.83	32.97	36.31	31.54	33.44	34.78	2100	1862	1780	1614	1674	1505	Tb10.v4.0035:mRNA	stress-inducible protein STI1-like [Trypanosoma brucei brucei TREU927]	-	-	-	-	-	-	-
Tb10.v4.0036	16.02	14.38	15.36	15.6	14.86	13.63	873	713	661	701	653	518	Tb10.v4.0036:mRNA	leucine carboxyl methyltransferase [Trypanosoma brucei brucei TREU927]	-	-	-	-	-	GO:0016741//transferase activity, transferring one-carbon groups	GO:0008152//metabolic process
Tb10.v4.0037	25.09	23.49	27.89	24.17	26	25.28	5087	4331	4464	4039	4250	3573	Tb10.v4.0037:mRNA	trans-sialidase [Trypanosoma cruzi Dm28c]	-	-	-	-	-	-	-
Tb10.v4.0038	19.84	18.54	21.52	19.06	20.06	17.65	2218	1886	1900	1757	1809	1376	Tb10.v4.0038:mRNA	DNA damage repair protein [Trypanosoma brucei brucei TREU927]	-	-	-	-	-	GO:0003677//DNA binding;GO:0034061//DNA polymerase activity	GO:0006259//DNA metabolic process
Tb10.v4.0039	14.36	14.92	15.82	12.54	11.82	11.32	2437	2303	2120	1755	1618	1339	Tb10.v4.0039:mRNA	hypothetical protein, conserved [Trypanosoma brucei brucei TREU927]	-	-	-	-	-	-	-
Tb10.v4.0040	11.16	10.82	10.96	7.34	8.66	7.9	1005	886	779	545	629	496	Tb10.v4.0040:mRNA	mRNA capping methyltransferase [Trypanosoma brucei brucei TREU927]	-	-	-	-	-	GO:0016741//transferase activity, transferring one-carbon groups	GO:0008152//metabolic process
Tb10.v4.0041	59.23	60.46	61.67	62.96	68.13	70.58	3627	3368	2982	3178	3364	3013	Tb10.v4.0041:mRNA	zz-type zinc finger-containing protein [Nannochloropsis gaditana]	-	-	-	-	-	-	-
Tb10.v4.0042	0.78	0.68	0.63	0.85	0.91	0.64	68	54	43	61	64	39	Tb10.v4.0042:mRNA	T. brucei spp.-specific protein [Trypanosoma brucei gambiense DAL972]	-	-	-	-	-	-	-
Tb10.v4.0043	12.7	12.26	10.99	11.16	11.23	11.64	806	708	551	584	575	515	Tb10.v4.0043:mRNA	2-oxoisovalerate dehydrogenase subunit beta [Trypanosoma brucei brucei TREU927]	Metabolism;Metabolism	Amino acid metabolism;Carbohydrate metabolism	ko00280//Valine, leucine and isoleucine degradation;ko00640//Propanoate metabolism	K00167;K00167	-	GO:0016624//oxidoreductase activity, acting on the aldehyde or oxo group of donors, disulfide as acceptor	GO:0044710//single-organism metabolic process
Tb10.v4.0044	20.07	20.41	20.92	20.38	19.68	19.45	2384	2205	1962	1995	1885	1610	Tb10.v4.0044:mRNA	flagellar associated protein [Chlamydomonas reinhardtii]	-	-	-	-	-	-	-
Tb10.v4.0045	28.57	26.59	26.29	31.71	29.3	27.68	2046	1732	1487	1872	1692	1382	Tb10.v4.0045:mRNA	prohibitin [Trypanosoma brucei brucei TREU927]	-	-	-	-	-	-	-
Tb10.v4.0046	9.23	8.47	9.26	10.88	10.01	9.38	752	628	596	731	658	533	Tb10.v4.0046:mRNA	transporter [Trypanosoma brucei brucei TREU927]	-	-	-	-	-	GO:0015075//ion transmembrane transporter activity	GO:0006812//cation transport;GO:0044763//single-organism cellular process
Tb10.v4.0047	0	0	0	0	0	0	0	0	0	0	0	0	Tb10.v4.0047:pseudogenic_transcript	-	-	-	-	-	-	-	-
Tb10.v4.0048	0	0	0	0	0	0	0	0	0	0	0	0	Tb10.v4.0048:pseudogenic_transcript	variant surface glycoprotein 3504, partial [Trypanosoma brucei]	-	-	-	-	-	-	-
Tb10.v4.0049	0	0	0	0	0	0	0	0	0	0	0	0	Tb10.v4.0049:mRNA	hypothetical protein Tb10.v4.0049 [Trypanosoma brucei brucei TREU927]	-	-	-	-	-	-	-
Tb10.v4.0050	0	0	0	0	0	0	0	0	0	0	0	0	Tb10.v4.0050:mRNA	Tvingi protein [Trypanosoma vivax]	-	-	-	-	-	-	-
Tb10.v4.0051	0	0	0	0	0	0	0	0	0	0	0	0	Tb10.v4.0051:mRNA	hypothetical protein Tb10.v4.0051 [Trypanosoma brucei brucei TREU927]	-	-	-	-	-	-	-
Tb10.v4.0052	0.45	0.39	0.51	0.34	0.33	0.38	371	294	334	230	221	219	Tb10.v4.0052:mRNA	microtubule-associated protein 2, partial [Trypanosoma brucei brucei TREU927]	-	-	-	-	GO:0015630//microtubule cytoskeleton	-	-
Tb10.v4.0053	0.38	0.38	0.34	0.31	0.33	0.29	268	244	188	182	186	144	Tb10.v4.0053:mRNA	microtubule-associated protein 2, partial [Trypanosoma brucei brucei TREU927]	-	-	-	-	GO:0015630//microtubule cytoskeleton	-	-
Tb10.v4.0054	0	0	0	0	0	0	0	0	0	0	0	0	Tb10.v4.0054:mRNA	variant surface glycoprotein 376 [Trypanosoma brucei]	-	-	-	-	-	-	-
Tb10.v4.0055	0	0	0	0	0	0	0	0	0	0	0	0	Tb10.v4.0055:pseudogenic_transcript	variant surface glycoprotein 1133 [Trypanosoma brucei]	-	-	-	-	-	-	-
Tb10.v4.0056	0	0	0	0	0	0	0	0	0	0	0	0	Tb10.v4.0056:mRNA	variant surface glycoprotein 706 [Trypanosoma brucei]	-	-	-	-	-	-	-
Tb10.v4.0057	0	0	0	0	0	0	0	0	0	0	0	0	Tb10.v4.0057:pseudogenic_transcript	expression site-associated gene 3 (ESAG3) [Trypanosoma brucei brucei]	-	-	-	-	-	-	-
Tb10.v4.0058	0.08	0.07	0.17	0.09	0.06	0.22	6	5	11	6	4	12	Tb10.v4.0058:mRNA	variant surface glycoprotein 317 [Trypanosoma brucei]	-	-	-	-	-	-	-
Tb10.v4.0059	0	0.02	0	0	0	0	0	1	0	0	0	0	Tb10.v4.0059:pseudogenic_transcript	UDP-Gal/UDP-GlcNAc-dependent glycosyltransferase [Trypanosoma brucei brucei TREU927]	-	-	-	-	-	GO:0016757//transferase activity, transferring glycosyl groups	GO:0006497//protein lipidation
Tb10.v4.0060	0	0	0	0.08	0	0.1	0	0	0	3	0	3	Tb10.v4.0060:pseudogenic_transcript	variant surface glycoprotein 2308, partial [Trypanosoma brucei]	-	-	-	-	-	-	-
Tb10.v4.0061	0.05	0.1	0.15	0.04	0	0.03	4	8	10	3	0	2	Tb10.v4.0061:pseudogenic_transcript	variant surface glycoprotein 1178 [Trypanosoma brucei]	-	-	-	-	-	-	-
Tb10.v4.0062	0	0	0.04	0.03	0.03	0.06	0	0	3	2	2	4	Tb10.v4.0062:pseudogenic_transcript	variant surface glycoprotein 3209, partial [Trypanosoma brucei]	-	-	-	-	-	-	-
Tb10.v4.0063	0	0	0	0	0	0	0	0	0	0	0	0	Tb10.v4.0063:pseudogenic_transcript	variant surface glycoprotein [Trypanosoma brucei]	-	-	-	-	-	-	-
Tb10.v4.0064	0	0	0	0	0	0	0	0	0	0	0	0	Tb10.v4.0064:pseudogenic_transcript	variant surface glycoprotein 1183 [Trypanosoma brucei]	-	-	-	-	-	-	GO:0030682//evasion or tolerance of host defense response
Tb10.v4.0065	0	0	0	0	0	0	0	0	0	0	0	0	Tb10.v4.0065:mRNA	variant surface glycoprotein [Trypanosoma brucei brucei TREU927]	-	-	-	-	-	-	-
Tb10.v4.0066	0	0	0	0	0.14	0	0	0	0	0	2	0	Tb10.v4.0066:pseudogenic_transcript	variant surface glycoprotein 1748 [Trypanosoma brucei]	-	-	-	-	-	-	-
Tb10.v4.0067	0	0	0	0	0	0	0	0	0	0	0	0	Tb10.v4.0067:pseudogenic_transcript	variant surface glycoprotein 3381, partial [Trypanosoma brucei]	-	-	-	-	-	-	-
Tb10.v4.0068	0	0	0	0	0	0	0	0	0	0	0	0	Tb10.v4.0068:pseudogenic_transcript	variant surface glycoprotein 1173 [Trypanosoma brucei]	-	-	-	-	-	-	GO:0030682//evasion or tolerance of host defense response
Tb10.v4.0069	0	0	0	0	0	0	0	0	0	0	0	0	Tb10.v4.0069:pseudogenic_transcript	variant surface glycoprotein (VSG, atypical) [Trypanosoma brucei brucei TREU927]	-	-	-	-	-	-	GO:0051809//passive evasion of immune response of other organism involved in symbiotic interaction
Tb10.v4.0070	0	0	0	0	0	0	0	0	0	0	0	0	Tb10.v4.0070:mRNA	variant surface glycoprotein [Trypanosoma brucei]	-	-	-	-	GO:0016020//membrane	-	GO:0051809//passive evasion of immune response of other organism involved in symbiotic interaction
Tb10.v4.0071	2.26	3.09	2.28	4.89	4.26	5.16	207	258	165	370	315	330	Tb10.v4.0071:pseudogenic_transcript	variant surface glycoprotein 3535, partial [Trypanosoma brucei]	-	-	-	-	-	-	-
Tb10.v4.0072	0.02	0	0.03	0	0	0.18	2	0	2	0	0	12	Tb10.v4.0072:pseudogenic_transcript	variant surface glycoprotein 1742, partial [Trypanosoma brucei]	-	-	-	-	-	-	-
Tb10.v4.0073	0	0	0	0	0	0	0	0	0	0	0	0	Tb10.v4.0073:pseudogenic_transcript	variant surface glycoprotein 338 [Trypanosoma brucei]	-	-	-	-	-	-	-
Tb10.v4.0074	0	0	0	0	0	0	0	0	0	0	0	0	Tb10.v4.0074:pseudogenic_transcript	expression site-associated protein 3 [Trypanosoma brucei gambiense]	-	-	-	-	-	-	-
Tb10.v4.0075	0	0.03	0.13	0.12	0.03	0.14	0	2	8	8	2	8	Tb10.v4.0075:pseudogenic_transcript	variant surface glycoprotein 1613 [Trypanosoma brucei]	-	-	-	-	-	-	-
Tb10.v4.0076	0	0.03	0	0	0.03	0	0	2	0	0	2	0	Tb10.v4.0076:pseudogenic_transcript	variant surface glycoprotein 1116 [Trypanosoma brucei]	-	-	-	-	-	-	-
Tb10.v4.0077	0	0	0	0.03	0	0	0	0	0	2	0	0	Tb10.v4.0077:pseudogenic_transcript	variant surface glycoprotein 3668, partial [Trypanosoma brucei]	-	-	-	-	-	-	-
Tb10.v4.0078	0.23	0.28	0.37	0.82	0.16	0.19	7	8	9	21	4	4	Tb10.v4.0078:mRNA	hypothetical protein Tb10.v4.0078 [Trypanosoma brucei brucei TREU927]	-	-	-	-	-	-	-
Tb10.v4.0079	0	0	0	0	0	0	0	0	0	0	0	0	Tb10.v4.0079:pseudogenic_transcript	variant surface glycoprotein 2112, partial [Trypanosoma brucei]	-	-	-	-	-	-	-
Tb10.v4.0080	0	0	0	0	0	0	0	0	0	0	0	0	Tb10.v4.0080:pseudogenic_transcript	variant surface glycoprotein 1143 [Trypanosoma brucei]	-	-	-	-	-	-	-
Tb10.v4.0081	0	0	0	0	0	0.03	0	0	0	0	0	2	Tb10.v4.0081:pseudogenic_transcript	variant surface glycoprotein 804 [Trypanosoma brucei]	-	-	-	-	-	-	GO:0030682//evasion or tolerance of host defense response;GO:0051805//evasion or tolerance of immune response of other organism involved in symbiotic interaction
Tb10.v4.0082	0	0	0	0	0.03	0	0	0	0	0	1	0	Tb10.v4.0082:mRNA	hypothetical protein Tb10.v4.0082 [Trypanosoma brucei brucei TREU927]	-	-	-	-	-	-	-
Tb10.v4.0083	0	0	0	0	0	0	0	0	0	0	0	0	Tb10.v4.0083:pseudogenic_transcript	variant surface glycoprotein 1168 [Trypanosoma brucei]	-	-	-	-	-	-	-
Tb10.v4.0084	0.02	0	0	0.03	0	0	1	0	0	1	0	0	Tb10.v4.0084:pseudogenic_transcript	variant surface glycoprotein 3510, partial [Trypanosoma brucei]	-	-	-	-	-	-	-
Tb10.v4.0085	0	0	0	0	0	0	0	0	0	0	0	0	Tb10.v4.0085:pseudogenic_transcript	variant surface glycoprotein 1686 [Trypanosoma brucei]	-	-	-	-	-	-	-
Tb10.v4.0086	0	0	0	0	0	0	0	0	0	0	0	0	Tb10.v4.0086:pseudogenic_transcript	variant surface glycoprotein 1244 [Trypanosoma brucei]	-	-	-	-	-	-	-
Tb10.v4.0087	0	0	0	0	0	0	0	0	0	0	0	0	Tb10.v4.0087:pseudogenic_transcript	variant surface glycoprotein 1203 [Trypanosoma brucei]	-	-	-	-	-	-	-
Tb10.v4.0088	0	0	0	0	0	0	0	0	0	0	0	0	Tb10.v4.0088:mRNA	variant surface glycoprotein [Trypanosoma brucei]	-	-	-	-	-	-	GO:0030682//evasion or tolerance of host defense response
Tb10.v4.0089	0.01	0.04	0	0	0	0	1	3	0	0	0	0	Tb10.v4.0089:mRNA	variant surface glycoprotein 1258 [Trypanosoma brucei]	-	-	-	-	-	-	-
Tb10.v4.0090	0	0	0	0	0	0	0	0	0	0	0	0	Tb10.v4.0090:pseudogenic_transcript	variant-specific antigen [Trypanosoma brucei brucei]	-	-	-	-	-	-	-
Tb10.v4.0091	0	0.06	0	0	0	0	0	5	0	0	0	0	Tb10.v4.0091:pseudogenic_transcript	variant surface glycoprotein 1836, partial [Trypanosoma brucei]	-	-	-	-	GO:0031224//intrinsic component of membrane	-	-
Tb10.v4.0092	0	0	0.04	0	0	0	0	0	2	0	0	0	Tb10.v4.0092:pseudogenic_transcript	variant surface glycoprotein [Trypanosoma brucei brucei]	-	-	-	-	-	-	-
Tb10.v4.0093	0.05	0	0.03	0.03	0	0	4	0	2	2	0	0	Tb10.v4.0093:pseudogenic_transcript	variant surface glycoprotein Mul 3 [Trypanosoma brucei brucei]	-	-	-	-	-	-	-
Tb10.v4.0094	0.08	0	0	0	0	0	5	0	0	0	0	0	Tb10.v4.0094:pseudogenic_transcript	variant surface glycoprotein 657 [Trypanosoma brucei]	-	-	-	-	-	-	GO:0030682//evasion or tolerance of host defense response
Tb10.v4.0095	0	0.01	0	0.03	0	0.02	0	1	0	2	0	1	Tb10.v4.0095:mRNA	variant surface glycoprotein 616 [Trypanosoma brucei]	-	-	-	-	-	-	-
Tb10.v4.0096	0.18	0.22	0.16	0.24	0.26	0.23	81	91	58	88	92	71	Tb10.v4.0096:mRNA	variant surface glycoprotein 387 [Trypanosoma brucei]	-	-	-	-	-	-	GO:0030682//evasion or tolerance of host defense response
Tb10.v4.0097	0.18	0.11	0.14	0.21	0.14	0.2	47	27	30	45	29	37	Tb10.v4.0097:pseudogenic_transcript	variant surface glycoprotein 1551 [Trypanosoma brucei]	-	-	-	-	-	-	GO:0051807//evasion or tolerance of defense response of other organism involved in symbiotic interaction
Tb10.v4.0098	0	0	0	0	0	0	0	0	0	0	0	0	Tb10.v4.0098:pseudogenic_transcript	variant surface glycoprotein [Trypanosoma brucei]	-	-	-	-	-	-	-
Tb10.v4.0099	0.03	0	0.08	0.11	0	0.22	1	0	2	3	0	5	Tb10.v4.0099:mRNA	variant surface glycoprotein 1434 [Trypanosoma brucei]	-	-	-	-	-	-	GO:0030682//evasion or tolerance of host defense response
Tb10.v4.0100	0	0	0	0	0	0	0	0	0	0	0	0	Tb10.v4.0100:mRNA	variant surface glycoprotein 3653, partial [Trypanosoma brucei]	-	-	-	-	-	-	-
Tb10.v4.0101	0	0	0	0	0	0	0	0	0	0	0	0	Tb10.v4.0101:pseudogenic_transcript	expression site-associated gene 3 (ESAG3) protein [Trypanosoma brucei brucei]	-	-	-	-	-	-	-
Tb10.v4.0102	0	0	0	0	0	0	0	0	0	0	0	0	Tb10.v4.0102:pseudogenic_transcript	variant surface glycoprotein [Trypanosoma brucei]	-	-	-	-	-	-	GO:0030682//evasion or tolerance of host defense response
Tb10.v4.0103	0	0	0	0	0	0	0	0	0	0	0	0	Tb10.v4.0103:pseudogenic_transcript	UDP-Gal or UDP-GlcNAc-dependent glycosyltransferase [Trypanosoma brucei brucei TREU927]	-	-	-	-	-	-	GO:0006497//protein lipidation
Tb10.v4.0104	0	0	0	0	0	0	0	0	0	0	0	0	Tb10.v4.0104:pseudogenic_transcript	variant surface glycoprotein 443 [Trypanosoma brucei]	-	-	-	-	-	-	GO:0030682//evasion or tolerance of host defense response
Tb10.v4.0105	0.04	0	0.05	0.08	0	0.02	3	0	3	5	0	1	Tb10.v4.0105:pseudogenic_transcript	variant surface glycoprotein 1482 [Trypanosoma brucei]	-	-	-	-	-	-	-
Tb10.v4.0106	0	0	0	0	0	0	0	0	0	0	0	0	Tb10.v4.0106:pseudogenic_transcript	UDP-Gal/UDP-GlcNAc-dependent glycosyltransferase [Trypanosoma brucei brucei TREU927]	-	-	-	-	-	GO:0016757//transferase activity, transferring glycosyl groups	GO:0006497//protein lipidation
Tb10.v4.0107	0	0	0	0	0	0	0	0	0	0	0	0	Tb10.v4.0107:mRNA	variant surface glycoprotein [Trypanosoma brucei brucei TREU927]	-	-	-	-	-	-	-
Tb10.v4.0108	0	0	0	0	0	0	0	0	0	0	0	0	Tb10.v4.0108:pseudogenic_transcript	variant surface glycoprotein 411 [Trypanosoma brucei]	-	-	-	-	-	-	-
Tb10.v4.0109	0	0	0	0	0	0	0	0	0	0	0	0	Tb10.v4.0109:pseudogenic_transcript	variant surface glycoprotein 331 [Trypanosoma brucei]	-	-	-	-	-	-	-
Tb10.v4.0110	0	0	0	0	0	0	0	0	0	0	0	0	Tb10.v4.0110:pseudogenic_transcript	variant surface glycoprotein 2239, partial [Trypanosoma brucei]	-	-	-	-	-	-	-
Tb10.v4.0111	0	0	0	0	0.03	0	0	0	0	0	1	0	Tb10.v4.0111:pseudogenic_transcript	variant surface glycoprotein 1521 [Trypanosoma brucei]	-	-	-	-	-	-	-
Tb10.v4.0112	0	0	0	0	0	0	0	0	0	0	0	0	Tb10.v4.0112:pseudogenic_transcript	variant surface glycoprotein 2202, partial [Trypanosoma brucei]	-	-	-	-	-	-	-
Tb10.v4.0113	0	0	0	0	0	0.02	0	0	0	0	0	2	Tb10.v4.0113:pseudogenic_transcript	variant surface glycoprotein 3339, partial [Trypanosoma brucei]	-	-	-	-	GO:0016020//membrane	-	-
Tb10.v4.0114	0	0	0	0	0	0	0	0	0	0	0	0	Tb10.v4.0114:pseudogenic_transcript	variant surface glycoprotein 1275 [Trypanosoma brucei]	-	-	-	-	-	-	-
Tb10.v4.0115	0	0	0	0	0	0	0	0	0	0	0	0	Tb10.v4.0115:pseudogenic_transcript	variable surface glycoprotein LiTat 1.5 [Trypanosoma brucei gambiense]	-	-	-	-	-	-	-
Tb10.v4.0116	0	0	0	0	0	0	0	0	0	0	0	0	Tb10.v4.0116:pseudogenic_transcript	variant surface glycoprotein 2248, partial [Trypanosoma brucei]	-	-	-	-	-	-	GO:0030682//evasion or tolerance of host defense response
Tb10.v4.0117	0.04	0	0	0.07	0.05	0.07	3	0	0	5	3	4	Tb10.v4.0117:mRNA	variant surface glycoprotein 735 [Trypanosoma brucei]	-	-	-	-	-	-	GO:0030682//evasion or tolerance of host defense response
Tb10.v4.0118	0	0	0	0	0	0.03	0	0	0	0	0	2	Tb10.v4.0118:pseudogenic_transcript	variant surface glycoprotein 2275, partial [Trypanosoma brucei]	-	-	-	-	-	-	-
Tb10.v4.0119	0	0	0	0	0	0	0	0	0	0	0	0	Tb10.v4.0119:pseudogenic_transcript	variant surface glycoprotein [Trypanosoma brucei brucei TREU927]	-	-	-	-	GO:0016020//membrane	-	GO:0051809//passive evasion of immune response of other organism involved in symbiotic interaction
Tb10.v4.0120	0	0	0	0	0	0	0	0	0	0	0	0	Tb10.v4.0120:pseudogenic_transcript	variant surface glycoprotein 3176, partial [Trypanosoma brucei]	-	-	-	-	-	-	GO:0030682//evasion or tolerance of host defense response
Tb10.v4.0121	0	0.01	0	0	0	0.02	0	1	0	0	0	1	Tb10.v4.0121:pseudogenic_transcript	variant surface glycoprotein 1003 [Trypanosoma brucei]	-	-	-	-	-	-	GO:0030682//evasion or tolerance of host defense response
Tb10.v4.0122	0.03	0.04	0.04	0.04	0	0.02	3	3	3	3	0	1	Tb10.v4.0122:mRNA	variant surface glycoprotein 787 [Trypanosoma brucei]	-	-	-	-	-	-	-
Tb10.v4.0123	0	0	0	0	0	0	0	0	0	0	0	0	Tb10.v4.0123:pseudogenic_transcript	variant surface glycoprotein 1779 [Trypanosoma brucei]	-	-	-	-	-	-	-
Tb10.v4.0124	0.06	0.06	0	0.09	0	0	5	4	0	6	0	0	Tb10.v4.0124:pseudogenic_transcript	variant surface glycoprotein 3426, partial [Trypanosoma brucei]	-	-	-	-	-	-	GO:0030682//evasion or tolerance of host defense response
Tb10.v4.0125	0	0	0	0	0	0	0	0	0	0	0	0	Tb10.v4.0125:pseudogenic_transcript	variant surface glycoprotein 3393, partial [Trypanosoma brucei]	-	-	-	-	-	-	-
Tb10.v4.0126	0	0	0	0	0	0	0	0	0	0	0	0	Tb10.v4.0126:pseudogenic_transcript	variant surface glycoprotein 781 [Trypanosoma brucei]	-	-	-	-	-	-	GO:0030682//evasion or tolerance of host defense response
Tb10.v4.0127	0	0	0	0	0	0	0	0	0	0	0	0	Tb10.v4.0127:pseudogenic_transcript	variant surface glycoprotein 3419, partial [Trypanosoma brucei]	-	-	-	-	-	-	-
Tb10.v4.0128	0.26	0.16	0.22	0.48	0.25	0.25	9	5	6	14	7	6	Tb10.v4.0128:mRNA	hypothetical protein Tb10.v4.0128 [Trypanosoma brucei brucei TREU927]	-	-	-	-	-	-	-
Tb10.v4.0129	0.04	0	0	0.04	0	0	1	0	0	1	0	0	Tb10.v4.0129:pseudogenic_transcript	-	-	-	-	-	-	-	-
Tb10.v4.0130	0.01	0.01	0.03	0.01	0.01	0.01	5	7	13	3	6	4	Tb10.v4.0130:mRNA	T. brucei spp.-specific protein, (fragment), partial [Trypanosoma brucei gambiense DAL972]	-	-	-	-	-	-	-
Tb10.v4.0131	0	0	0	0	0	0	0	0	0	0	0	0	Tb10.v4.0131:mRNA	hypothetical protein Tb10.v4.0131, partial [Trypanosoma brucei brucei TREU927]	-	-	-	-	-	-	-
Tb10.v4.0132	0	0	0	0	0	0	0	0	0	0	0	0	Tb10.v4.0132:mRNA	variant surface glycoprotein 815 [Trypanosoma brucei]	-	-	-	-	-	-	-
Tb10.v4.0133	0	0	0	0	0	0	0	0	0	0	0	0	Tb10.v4.0133:pseudogenic_transcript	variant surface glycoprotein 1359, partial [Trypanosoma brucei]	-	-	-	-	-	-	-
Tb10.v4.0134	0	0	0	0.01	0.1	0.07	0	0	0	1	7	4	Tb10.v4.0134:mRNA	variant surface glycoprotein 1209 [Trypanosoma brucei]	-	-	-	-	-	-	GO:0030682//evasion or tolerance of host defense response
Tb10.v4.0135	0.03	0.03	0	0	0.03	0.02	2	2	0	0	2	1	Tb10.v4.0135:mRNA	variant surface glycoprotein 1375 [Trypanosoma brucei]	-	-	-	-	-	-	-
Tb10.v4.0136	0.01	0.05	0	0	0	0	1	4	0	0	0	0	Tb10.v4.0136:pseudogenic_transcript	variant surface glycoprotein 3582, partial [Trypanosoma brucei]	-	-	-	-	-	-	-
Tb10.v4.0137	0	0	0	0	0	0	0	0	0	0	0	0	Tb10.v4.0137:pseudogenic_transcript	variant surface glycoprotein 3359, partial [Trypanosoma brucei]	-	-	-	-	-	-	-
Tb10.v4.0138	0	0	0	0.04	0.07	0	0	0	0	1	2	0	Tb10.v4.0138:pseudogenic_transcript	ESAG3, partial [Trypanosoma brucei gambiense]	-	-	-	-	-	-	-
Tb10.v4.0139	0	0	0	0.03	0.03	0	0	0	0	2	2	0	Tb10.v4.0139:mRNA	variant surface glycoprotein 534 [Trypanosoma brucei]	-	-	-	-	-	-	-
Tb10.v4.0140	0.16	0.1	0.03	0.11	0.03	0.06	12	7	2	7	2	3	Tb10.v4.0140:pseudogenic_transcript	variant surface glycoprotein 3083, partial [Trypanosoma brucei]	-	-	-	-	-	-	GO:0030682//evasion or tolerance of host defense response
Tb10.v4.0141	0.04	0	0	0	0.03	0	2	0	0	0	1	0	Tb10.v4.0141:pseudogenic_transcript	ESAG3, partial [Trypanosoma brucei gambiense]	-	-	-	-	-	-	-
Tb10.v4.0142	0.04	0.16	0.24	0.08	0.12	0.21	4	13	17	6	9	13	Tb10.v4.0142:mRNA	variant surface glycoprotein 324 [Trypanosoma brucei]	-	-	-	-	-	-	-
Tb10.v4.0143	0	0	0	0	0	0.06	0	0	0	0	0	1	Tb10.v4.0143:pseudogenic_transcript	variant surface glycoprotein 2308, partial [Trypanosoma brucei]	-	-	-	-	-	-	-
Tb10.v4.0144	0	0	0	0	0	0	0	0	0	0	0	0	Tb10.v4.0144:pseudogenic_transcript	variant surface glycoprotein (VSG, atypical) [Trypanosoma brucei brucei TREU927]	-	-	-	-	GO:0031224//intrinsic component of membrane	-	-
Tb10.v4.0145	0	0	0	0	0	0	0	0	0	0	0	0	Tb10.v4.0145:mRNA	variant surface glycoprotein [Trypanosoma brucei]	-	-	-	-	-	-	-
Tb10.v4.0146	0	0	0	0	0	0	0	0	0	0	0	0	Tb10.v4.0146:pseudogenic_transcript	variant surface glycoprotein [Trypanosoma brucei]	-	-	-	-	-	-	-
Tb10.v4.0147	0	0	0	0	0	0	0	0	0	0	0	0	Tb10.v4.0147:pseudogenic_transcript	expression site-associated protein 3 [Trypanosoma brucei gambiense]	-	-	-	-	-	-	-
Tb10.v4.0148	0.03	0.03	0	0	0.04	0.04	3	3	0	0	3	3	Tb10.v4.0148:pseudogenic_transcript	variant surface glycoprotein 1636 [Trypanosoma brucei]	-	-	-	-	-	-	-
Tb10.v4.0149	0	0	0	0.06	0	0	0	0	0	4	0	0	Tb10.v4.0149:pseudogenic_transcript	variant surface glycoprotein 1779 [Trypanosoma brucei]	-	-	-	-	-	-	-
Tb10.v4.0150	0	0	0	0	0	0	0	0	0	0	0	0	Tb10.v4.0150:pseudogenic_transcript	variable surface glycoprotein [Trypanosoma evansi]	-	-	-	-	-	-	GO:0030682//evasion or tolerance of host defense response
Tb10.v4.0151	0	0	0	0	0	0	0	0	0	0	0	0	Tb10.v4.0151:pseudogenic_transcript	variant surface glycoprotein 655 [Trypanosoma brucei]	-	-	-	-	-	-	-
Tb10.v4.0152	0	0.01	0	0.03	0.04	0.03	0	1	0	2	3	2	Tb10.v4.0152:mRNA	variant surface glycoprotein (VSG) Buteba 1 precursor [Trypanosoma brucei]	-	-	-	-	GO:0016020//membrane	-	-
Tb10.v4.0153	0	0	0	0	0	0	0	0	0	0	0	0	Tb10.v4.0153:pseudogenic_transcript	variant surface glycoprotein 729 [Trypanosoma brucei]	-	-	-	-	-	-	-
Tb10.v4.0154	0	0	0	0.01	0	0	0	0	0	1	0	0	Tb10.v4.0154:pseudogenic_transcript	variant surface glycoprotein 723, partial [Trypanosoma brucei]	-	-	-	-	-	-	GO:0030682//evasion or tolerance of host defense response
Tb10.v4.0155	0	0.11	0	0.06	0	0.14	0	2	0	1	0	2	Tb10.v4.0155:pseudogenic_transcript	variant surface glycoprotein 2003, partial [Trypanosoma brucei]	-	-	-	-	-	-	-
Tb10.v4.0156	0	0	0	0	0	0	0	0	0	0	0	0	Tb10.v4.0156:pseudogenic_transcript	variant surface glycoprotein 655 [Trypanosoma brucei]	-	-	-	-	-	-	GO:0030682//evasion or tolerance of host defense response
Tb10.v4.0157	0	0	0	0	0	0	0	0	0	0	0	0	Tb10.v4.0157:pseudogenic_transcript	variant surface glycoprotein 1418 [Trypanosoma brucei]	-	-	-	-	-	-	-
Tb10.v4.0158	0	0	0.01	0	0	0.01	0	1	2	0	0	1	Tb10.v4.0158:pseudogenic_transcript	variant surface glycoprotein 2248, partial [Trypanosoma brucei]	-	-	-	-	-	-	GO:0030682//evasion or tolerance of host defense response
Tb10.v4.0159	0.23	0.26	0.3	0.3	0.35	0.29	134	136	134	142	161	115	Tb10.v4.0159:mRNA	variant surface glycoprotein 1173 [Trypanosoma brucei]	-	-	-	-	-	-	GO:0030682//evasion or tolerance of host defense response
Tb10.v4.0160	0	0	0	0.03	0	0	0	0	0	2	0	0	Tb10.v4.0160:pseudogenic_transcript	variant surface glycoprotein 577 [Trypanosoma brucei]	-	-	-	-	-	-	-
Tb10.v4.0161	0.08	0.14	0.06	0.18	0.22	0.26	7	11	4	13	16	16	Tb10.v4.0161:pseudogenic_transcript	variant surface glycoprotein [Trypanosoma brucei]	-	-	-	-	-	-	GO:0030682//evasion or tolerance of host defense response
Tb10.v4.0162	0	0	0	0	0.11	0	0	0	0	0	4	0	Tb10.v4.0162:pseudogenic_transcript	variant surface glycoprotein 3442, partial [Trypanosoma brucei]	-	-	-	-	-	-	-
Tb10.v4.0163	0	0	0	0	0	0	0	0	0	0	0	0	Tb10.v4.0163:mRNA	variant surface glycoprotein 2264, partial [Trypanosoma brucei]	-	-	-	-	-	-	-
Tb10.v4.0164	0.03	0	0	0.03	0	0	2	0	0	2	0	0	Tb10.v4.0164:pseudogenic_transcript	variant surface glycoprotein [Trypanosoma brucei brucei TREU927]	-	-	-	-	-	-	GO:0030682//evasion or tolerance of host defense response
Tb10.v4.0165	0	0	0	0	0	0	0	0	0	0	0	0	Tb10.v4.0165:pseudogenic_transcript	-	-	-	-	-	-	-	-
Tb10.v4.0166	0	0	0	0	0.05	0	0	0	0	0	4	0	Tb10.v4.0166:pseudogenic_transcript	variant surface glycoprotein 1922 [Trypanosoma brucei]	-	-	-	-	-	-	-
Tb10.v4.0167	0	0	0	0.05	0	0	0	0	0	4	0	0	Tb10.v4.0167:pseudogenic_transcript	variant surface glycoprotein 3769, partial [Trypanosoma brucei]	-	-	-	-	-	-	-
Tb10.v4.0168	0.37	0.42	0.42	0.24	0.42	0.2	32	33	29	17	29	12	Tb10.v4.0168:pseudogenic_transcript	variant surface glycoprotein 683 [Trypanosoma brucei]	-	-	-	-	GO:0016020//membrane	-	-
Tb10.v4.0169	0.05	0.06	0.03	0.13	0.09	0.15	4	5	2	9	6	9	Tb10.v4.0169:pseudogenic_transcript	variant surface glycoprotein 1240 [Trypanosoma brucei]	-	-	-	-	-	-	GO:0030682//evasion or tolerance of host defense response
Tb10.v4.0170	0	0	0	0	0	0	0	0	0	0	0	0	Tb10.v4.0170:pseudogenic_transcript	variant surface glycoprotein (VSG, atypical) [Trypanosoma brucei brucei TREU927]	-	-	-	-	GO:0031224//intrinsic component of membrane	-	-
Tb10.v4.0171	0	0	0	0	0	0	0	0	0	0	0	0	Tb10.v4.0171:pseudogenic_transcript	variant surface glycoprotein 1909 [Trypanosoma brucei]	-	-	-	-	-	-	GO:0030682//evasion or tolerance of host defense response
Tb10.v4.0172	0	0	0	0.03	0	0	0	0	0	2	0	0	Tb10.v4.0172:pseudogenic_transcript	variant surface glycoprotein 496 [Trypanosoma brucei]	-	-	-	-	-	-	-
Tb10.v4.0173	0	0	0	0	0	0	0	0	0	0	0	0	Tb10.v4.0173:pseudogenic_transcript	variable surface glycoprotein [Trypanosoma evansi]	-	-	-	-	-	-	-
Tb10.v4.0174	0	0	0	0	0	0.16	0	0	0	0	0	3	Tb10.v4.0174:pseudogenic_transcript	variant surface glycoprotein [Trypanosoma brucei]	-	-	-	-	-	-	-
Tb10.v4.0175	0	0	0.01	0.03	0.04	0.02	0	0	1	2	3	1	Tb10.v4.0175:pseudogenic_transcript	variant surface glycoprotein 1592, partial [Trypanosoma brucei]	-	-	-	-	-	-	-
Tb10.v4.0176	0	0	0	0	0	0.05	0	0	0	0	0	3	Tb10.v4.0176:pseudogenic_transcript	variant surface glycoprotein 1625 [Trypanosoma brucei]	-	-	-	-	-	-	-
Tb10.v4.0177	0	0	0	0	0	0	0	0	0	0	0	0	Tb10.v4.0177:pseudogenic_transcript	variant surface glycoprotein 447 [Trypanosoma brucei]	-	-	-	-	-	-	-
Tb10.v4.0178	0	0	0	0	0	0	0	0	0	0	0	0	Tb10.v4.0178:mRNA	glycoprotein [Trypanosoma brucei gambiense]	-	-	-	-	-	-	-
Tb10.v4.0179	0	0.03	0.03	0	0	0	0	2	2	0	0	0	Tb10.v4.0179:pseudogenic_transcript	variant surface glycoprotein 2230, partial [Trypanosoma brucei]	-	-	-	-	-	-	-
Tb10.v4.0180	0.02	0	0.04	0	0	0	1	0	2	0	0	0	Tb10.v4.0180:pseudogenic_transcript	variant surface glycoprotein 1839, partial [Trypanosoma brucei]	-	-	-	-	-	-	-
Tb10.v4.0181	0	0	0	0	0	0	0	0	0	0	0	0	Tb10.v4.0181:pseudogenic_transcript	expression site-associated protein 3 [Trypanosoma brucei gambiense]	-	-	-	-	-	-	-
Tb10.v4.0182	0	0	0	0	0	0	0	0	0	0	0	0	Tb10.v4.0182:pseudogenic_transcript	variant surface glycoprotein 1283 [Trypanosoma brucei]	-	-	-	-	-	-	-
Tb10.v4.0183	0	0	0	0.01	0	0	0	0	0	1	0	0	Tb10.v4.0183:pseudogenic_transcript	variant surface glycoprotein 1057 [Trypanosoma brucei]	-	-	-	-	-	-	-
Tb10.v4.0184	0	0	0	0	0	0	0	0	0	0	0	0	Tb10.v4.0184:pseudogenic_transcript	variant surface glycoprotein 691 [Trypanosoma brucei]	-	-	-	-	-	-	-
Tb10.v4.0185	0	0	0	0	0	0	0	0	0	0	0	0	Tb10.v4.0185:pseudogenic_transcript	Variant Surface Glycoprotein [Trypanosoma brucei]	-	-	-	-	-	-	GO:0051807//evasion or tolerance of defense response of other organism involved in symbiotic interaction
Tb10.v4.0186	0	0	0	0	0	0	0	0	0	0	0	0	Tb10.v4.0186:pseudogenic_transcript	surface glycoprotein [Trypanosoma brucei]	-	-	-	-	-	-	GO:0030682//evasion or tolerance of host defense response
Tb10.v4.0187	0	0	0	0	0	0	0	0	0	0	0	0	Tb10.v4.0187:pseudogenic_transcript	variant surface glycoprotein 1093, partial [Trypanosoma brucei]	-	-	-	-	-	-	-
Tb10.v4.0188	0	0	0	0	0	0	0	0	0	0	0	0	Tb10.v4.0188:mRNA	UDP-Gal/UDP-GlcNAc-dependent glycosyltransferase [Trypanosoma brucei brucei TREU927]	-	-	-	-	GO:0016020//membrane	GO:0016757//transferase activity, transferring glycosyl groups	GO:0006497//protein lipidation
Tb10.v4.0189	0	0	0	0	0	0	0	0	0	0	0	0	Tb10.v4.0189:mRNA	variant surface glycoprotein 3044, partial [Trypanosoma brucei]	-	-	-	-	-	-	-
Tb10.v4.0190	0	0	0	0	0	0	0	0	0	0	0	0	Tb10.v4.0190:pseudogenic_transcript	variant surface glycoprotein 2047, partial [Trypanosoma brucei]	-	-	-	-	-	-	-
Tb10.v4.0191	0	0	0	0	0	0	0	0	0	0	0	0	Tb10.v4.0191:pseudogenic_transcript	variant surface glycoprotein 2323, partial [Trypanosoma brucei]	-	-	-	-	-	-	-
Tb10.v4.0192	0	0	0	0	0	0	0	0	0	0	0	0	Tb10.v4.0192:pseudogenic_transcript	variant surface glycoprotein 725 [Trypanosoma brucei]	-	-	-	-	-	-	GO:0030682//evasion or tolerance of host defense response
Tb10.v4.0193	0	0	0	0	0	0.02	0	0	0	0	0	1	Tb10.v4.0193:pseudogenic_transcript	variant surface glycoprotein 1622 [Trypanosoma brucei]	-	-	-	-	-	-	-
Tb10.v4.0194	0	0	0	0	0	0	0	0	0	0	0	0	Tb10.v4.0194:mRNA	hyothetical protein [Trypanosoma brucei brucei TREU927]	-	-	-	-	-	-	-
Tb10.v4.0195	0	0	0	0	0	0	0	0	0	0	0	0	Tb10.v4.0195:mRNA	hyothetical protein [Trypanosoma brucei brucei TREU927]	-	-	-	-	-	-	-
Tb10.v4.0196	0	0	0	0	0	0	0	0	0	0	0	0	Tb10.v4.0196:mRNA	hyothetical protein [Trypanosoma brucei brucei TREU927]	-	-	-	-	-	-	-
Tb10.v4.0197	0	0	0	0	0	0	0	0	0	0	0	0	Tb10.v4.0197:pseudogenic_transcript	UDP-Gal/UDP-GlcNAc-dependent glycosyltransferase [Trypanosoma brucei brucei TREU927]	-	-	-	-	-	GO:0016757//transferase activity, transferring glycosyl groups	GO:0006497//protein lipidation
Tb10.v4.0198	0	0	0	0	0	0	0	0	0	0	0	0	Tb10.v4.0198:pseudogenic_transcript	variant surface glycoprotein [Trypanosoma brucei]	-	-	-	-	-	-	-
Tb10.v4.0199	0	0	0	0	0	0	0	0	0	0	0	0	Tb10.v4.0199:pseudogenic_transcript	-	-	-	-	-	-	-	-
Tb10.v4.0200	0	0	0	0	0	0	0	0	0	0	0	0	Tb10.v4.0200:mRNA	variant surface glycoprotein 681 [Trypanosoma brucei]	-	-	-	-	-	-	-
Tb10.v4.0201	0	0	0	0	0	0	0	0	0	0	0	0	Tb10.v4.0201:pseudogenic_transcript	variant surface glycoprotein [Trypanosoma brucei]	-	-	-	-	-	-	-
Tb10.v4.0202	0	0	0	0	0	0	0	0	0	0	0	0	Tb10.v4.0202:pseudogenic_transcript	variant surface glycoprotein 3246, partial [Trypanosoma brucei]	-	-	-	-	-	-	-
Tb10.v4.0203	0	0	0	0	0	0	0	0	0	0	0	0	Tb10.v4.0203:pseudogenic_transcript	variant surface glycoprotein 3436, partial [Trypanosoma brucei]	-	-	-	-	-	-	-
Tb10.v4.0204	0	0.01	0	0.02	0	0	0	1	0	1	0	0	Tb10.v4.0204:pseudogenic_transcript	variant surface glycoprotein 3172, partial [Trypanosoma brucei]	-	-	-	-	-	-	-
Tb10.v4.0205	0.56	0.5	0.99	0.92	0.46	1.07	65	53	91	88	43	87	Tb10.v4.0205:pseudogenic_transcript	variant surface glycoprotein 3358, partial [Trypanosoma brucei]	-	-	-	-	-	-	-
Tb10.v4.0206	0	0	0	0.05	0	0	0	0	0	3	0	0	Tb10.v4.0206:pseudogenic_transcript	variant surface glycoprotein 334 [Trypanosoma brucei]	-	-	-	-	-	-	-
Tb10.v4.0207	0	0	0	0	0	0	0	0	0	0	0	0	Tb10.v4.0207:pseudogenic_transcript	variant surface glycoprotein 1160 [Trypanosoma brucei]	-	-	-	-	-	-	GO:0030682//evasion or tolerance of host defense response
Tb10.v4.0208	0	0	0	0	0	0	0	0	0	0	0	0	Tb10.v4.0208:pseudogenic_transcript	variant surface glycoprotein [Trypanosoma brucei brucei TREU927]	-	-	-	-	-	-	-
Tb10.v4.0209	0	0	0	0	0	0	0	0	0	0	0	0	Tb10.v4.0209:mRNA	variant surface glycoprotein 394 [Trypanosoma brucei]	-	-	-	-	-	-	-
Tb10.v4.0210	0	0	0	0	0	0	0	0	0	0	0	0	Tb10.v4.0210:pseudogenic_transcript	variant surface glycoprotein 1256, partial [Trypanosoma brucei]	-	-	-	-	-	-	-
Tb10.v4.0211	0.03	0.01	0.02	0.03	0.02	0.03	6	3	4	6	3	5	Tb10.v4.0211:mRNA	variant surface glycoprotein 1173 [Trypanosoma brucei]	-	-	-	-	-	-	-
Tb10.v4.0212	0	0	0	0	0	0	0	0	0	0	0	0	Tb10.v4.0212:pseudogenic_transcript	variant surface glycoprotein 753 [Trypanosoma brucei]	-	-	-	-	-	-	-
Tb10.v4.0213	0.04	0.02	0.05	0.07	0.02	0.03	2	1	2	3	1	1	Tb10.v4.0213:mRNA	expression site-associated gene (ESAG) protein [Trypanosoma brucei brucei TREU927]	-	-	-	-	-	-	-
Tb10.v4.0214	2.61	2.93	3.6	5.5	6	8.26	102	104	111	177	189	225	Tb10.v4.0214:pseudogenic_transcript	expression site-associated protein [Trypanosoma brucei brucei TREU927]	-	-	-	-	-	-	-
Tb10.v4.0215	5.76	6.19	4.71	8.41	7.4	7.62	1023	1000	660	1231	1060	943	Tb10.v4.0215:mRNA	trans-sialidase, partial [Trypanosoma grayi]	-	-	-	-	-	-	-
Tb10.v4.0216	18.2	20.12	20.11	26.93	27.07	26.54	3506	3527	3060	4278	4206	3565	Tb10.v4.0216:pseudogenic_transcript	variant surface glycoprotein 1177 [Trypanosoma brucei]	-	-	-	-	GO:0031224//intrinsic component of membrane	GO:0005102//receptor binding	GO:0044419//interspecies interaction between organisms
Tb10.v4.0217	138.59	147.75	150.41	272.27	271.54	294.18	7055	6842	6046	11426	11147	10440	Tb10.v4.0217:mRNA	hypothetical protein Tb10.v4.0217 [Trypanosoma brucei brucei TREU927]	-	-	-	-	-	-	-
Tb10.v4.0218	14.34	15.79	12.88	19.33	17.4	19.3	4486	4492	3180	4983	4387	4207	Tb10.v4.0218:mRNA	expression site-associated gene 1 (ESAG1) protein [Trypanosoma brucei brucei]	-	-	-	-	-	-	-
Tb10.v4.0219	9.96	9.54	8.88	10.81	11.27	12.15	389	339	274	348	355	331	Tb10.v4.0219:pseudogenic_transcript	H25N7.01 [Trypanosoma brucei]	-	-	-	-	-	-	-
Tb10.v4.0220	0.36	0.41	0.31	0.86	0.53	0.64	20	21	14	40	24	25	Tb10.v4.0220:pseudogenic_transcript	retrotransposon hot spot protein, RHS3 [Trypanosoma brucei]	-	-	-	-	-	-	-
Tb10.v4.0221	22.84	25.95	17.17	32.58	26.26	26.6	1597	1651	948	1878	1481	1297	Tb10.v4.0221:mRNA	hypothetical protein Tb10.v4.0221 [Trypanosoma brucei brucei TREU927]	-	-	-	-	-	-	-
Tb10.v4.0222	0.02	0.04	0	0	0.05	0	1	2	0	0	2	0	Tb10.v4.0222:pseudogenic_transcript	variant surface glycoprotein 1181 [Trypanosoma brucei]	-	-	-	-	-	-	-
Tb10.v4.0223	0	0	0	0	0	0	0	0	0	0	0	0	Tb10.v4.0223:pseudogenic_transcript	variant surface glycoprotein 1181 [Trypanosoma brucei]	-	-	-	-	-	-	-
Tb10.v4.0224	0	0	0	0	0	0	0	0	0	0	0	0	Tb10.v4.0224:pseudogenic_transcript	expression site-associated protein 3 [Trypanosoma brucei gambiense]	-	-	-	-	-	-	-
Tb10.v4.0225	0	0	0	0	0	0	0	0	0	0	0	0	Tb10.v4.0225:pseudogenic_transcript	variant surface glycoprotein 421 [Trypanosoma brucei]	-	-	-	-	-	-	-
Tb10.v4.0226	0	0	0	0	0	0	0	0	0	0	0	0	Tb10.v4.0226:pseudogenic_transcript	variant surface glycoprotein 3256, partial [Trypanosoma brucei]	-	-	-	-	-	-	-
Tb10.v4.0227	0	0	0	0	0	0	0	0	0	0	0	0	Tb10.v4.0227:pseudogenic_transcript	variant surface glycoprotein 1126, partial [Trypanosoma brucei]	-	-	-	-	-	-	-
Tb10.v4.0228	0	0	0	0	0	0	0	0	0	0	0	0	Tb10.v4.0228:pseudogenic_transcript	variant surface glycoprotein 1552 [Trypanosoma brucei]	-	-	-	-	-	-	-
Tb10.v4.0229	0	0	0.02	0.02	0.03	0.07	0	0	1	1	2	4	Tb10.v4.0229:pseudogenic_transcript	variant surface glycoprotein 2002, partial [Trypanosoma brucei]	-	-	-	-	-	-	GO:0030682//evasion or tolerance of host defense response
Tb10.v4.0230	0.09	0	0	0.08	0.05	0	7	0	0	5	3	0	Tb10.v4.0230:pseudogenic_transcript	variant surface glycoprotein 714, partial [Trypanosoma brucei]	-	-	-	-	-	-	-
Tb10.v4.0231	0	0	0	0	0.02	0	0	0	0	0	1	0	Tb10.v4.0231:pseudogenic_transcript	-	-	-	-	-	-	-	-
Tb10.v4.0232	0.01	0	0	0	0	0.02	1	0	0	0	0	1	Tb10.v4.0232:pseudogenic_transcript	variant surface glycoprotein 1674 [Trypanosoma brucei]	-	-	-	-	-	-	-
Tb10.v4.0233	0	0	0	0	0.03	0	0	0	0	0	2	0	Tb10.v4.0233:pseudogenic_transcript	variant surface glycoprotein 1393 [Trypanosoma brucei]	-	-	-	-	-	-	GO:0030682//evasion or tolerance of host defense response
Tb10.v4.0234	0	0	0	0	0	0	0	0	0	0	0	0	Tb10.v4.0234:pseudogenic_transcript	variant surface glycoprotein 1552 [Trypanosoma brucei]	-	-	-	-	-	-	-
Tb10.v4.0235	0	0.01	0	0	0	0	0	1	0	0	0	0	Tb10.v4.0235:pseudogenic_transcript	variant surface glycoprotein 1103 [Trypanosoma brucei]	-	-	-	-	-	-	-
Tb10.v4.0236	0	0.03	0.03	0	0.03	0	0	2	2	0	2	0	Tb10.v4.0236:pseudogenic_transcript	variant surface glycoprotein 3517, partial [Trypanosoma brucei]	-	-	-	-	-	-	-
Tb10.v4.0237	0	0	0	0	0.02	0	0	0	0	0	3	0	Tb10.v4.0237:pseudogenic_transcript	variant surface glycoprotein 1660 [Trypanosoma brucei]	-	-	-	-	-	-	-
Tb10.v4.0238	0	0	0	0.07	0	0	0	0	0	3	0	0	Tb10.v4.0238:pseudogenic_transcript	variant surface glycoprotein 1302 [Trypanosoma brucei]	-	-	-	-	-	-	-
Tb10.v4.0239	0	0	0	0	0	0	0	0	0	0	0	0	Tb10.v4.0239:pseudogenic_transcript	variant surface glycoprotein 1144 [Trypanosoma brucei]	-	-	-	-	-	-	GO:0030682//evasion or tolerance of host defense response
Tb10.v4.0240	1.33	1.4	1.32	1.52	1.76	1.57	433	413	340	408	462	355	Tb10.v4.0240:pseudogenic_transcript	variant surface glycoprotein 602 [Trypanosoma brucei]	-	-	-	-	-	-	-
Tb10.v4.0241	2.94	2.73	3.22	3.52	3.42	3.48	939	794	811	927	881	775	Tb10.v4.0241:pseudogenic_transcript	-	-	-	-	-	-	-	-
Tb10.v4.0242	0	0	0	0	0	0	0	0	0	0	0	0	Tb10.v4.0242:pseudogenic_transcript	variant surface glycoprotein 639 [Trypanosoma brucei]	-	-	-	-	-	-	-
Tb10.v4.0243	0	0	0	0	0	0	0	0	0	0	0	0	Tb10.v4.0243:pseudogenic_transcript	variant surface glycoprotein [Trypanosoma brucei brucei TREU927]	-	-	-	-	-	-	-
Tb10.v4.0244	0	0	0	0	0	0	0	0	0	0	0	0	Tb10.v4.0244:pseudogenic_transcript	UDP-Gal/UDP-GlcNAc-dependent glycosyltransferase [Trypanosoma brucei brucei TREU927]	-	-	-	-	-	-	GO:0006497//protein lipidation
Tb10.v4.0245	45.26	46.66	48.37	55.74	57.73	58.9	3976	3728	3355	4036	4089	3607	Tb10.v4.0245:mRNA	hypothetical protein Tb10.v4.0245 [Trypanosoma brucei brucei TREU927]	-	-	-	-	-	-	-
Tb10.v4.0246	29.32	27.67	30.69	23.33	23.01	22.37	3273	2810	2705	2147	2071	1741	Tb10.v4.0246:mRNA	T. brucei spp.-specific protein [Trypanosoma brucei gambiense DAL972]	-	-	-	-	-	-	-
Tb10.v4.0247	28.91	25.71	29.54	30.3	31.51	30.48	3899	3154	3146	3369	3427	2866	Tb10.v4.0247:mRNA	sterol 24-c-methyltransferase [Trypanosoma brucei brucei TREU927]	-	-	-	-	-	GO:0008169//C-methyltransferase activity	GO:0008202//steroid metabolic process
Tb10.v4.0248	16.41	14.35	17.68	13.12	13.84	11.69	1013	806	862	668	689	503	Tb10.v4.0248:mRNA	hypothetical protein Tb10.v4.0248 [Trypanosoma brucei brucei TREU927]	-	-	-	-	-	GO:0046872//metal ion binding	-
Tb10.v4.0249	15.5	13.65	16.06	15.25	14.98	16	3075	2463	2515	2494	2396	2212	Tb10.v4.0249:mRNA	T. brucei spp.-specific protein [Trypanosoma brucei gambiense DAL972]	-	-	-	-	GO:0000151//ubiquitin ligase complex	GO:0044389//ubiquitin-like protein ligase binding	GO:0019941//modification-dependent protein catabolic process
Tb10.v4.0250	8.88	9.3	8.57	8.31	7.13	7.35	567	540	432	437	367	327	Tb10.v4.0250:pseudogenic_transcript	-	-	-	-	-	-	-	-
Tb10.v4.0251	0	0	0	0	0	0	0	0	0	0	0	0	Tb10.v4.0251:pseudogenic_transcript	variant surface glycoprotein 624 [Trypanosoma brucei]	-	-	-	-	-	-	GO:0030682//evasion or tolerance of host defense response
Tb10.v4.0252	0.01	0	0.06	0.01	0.03	0.03	1	0	4	1	2	2	Tb10.v4.0252:pseudogenic_transcript	variant surface glycoprotein 339 [Trypanosoma brucei]	-	-	-	-	-	-	-
Tb10.v4.0253	0	0	0	0	0	0	0	0	0	0	0	0	Tb10.v4.0253:pseudogenic_transcript	variant surface glycoprotein 3486, partial [Trypanosoma brucei]	-	-	-	-	GO:0044441//ciliary part	GO:0005488//binding	GO:0030682//evasion or tolerance of host defense response
Tb10.v4.0254	0	0	0	0	0	0	0	0	0	0	0	0	Tb10.v4.0254:pseudogenic_transcript	variant surface glycoprotein 703 [Trypanosoma brucei]	-	-	-	-	-	GO:0005488//binding	GO:0030682//evasion or tolerance of host defense response
Tb10.v4.0255	0	0.09	0	0.01	0	0	0	9	0	1	0	0	Tb10.v4.0255:pseudogenic_transcript	expression site-associated gene 3 (ESAG3) protein [Trypanosoma brucei brucei]	-	-	-	-	-	-	-
Tb10.v4.0256	0	0.04	0.03	0.01	0.03	0.07	0	3	2	1	2	4	Tb10.v4.0256:pseudogenic_transcript	variant surface glycoprotein 1904 [Trypanosoma brucei]	-	-	-	-	-	-	-
Tb10.v4.0257	0	0	0	0.03	0	0	0	0	0	2	0	0	Tb10.v4.0257:mRNA	variant surface glycoprotein 3279, partial [Trypanosoma brucei]	-	-	-	-	-	-	-
Tb10.v4.0258	0	0	0	0	0	0	0	0	0	0	0	0	Tb10.v4.0258:mRNA	reverse transcriptase (RNA-dependent DNA polymerase) [Trypanosoma vivax Y486]	-	-	-	-	-	-	-
Tb10.v4.0259	0	0	0	0	0	0	0	0	0	0	0	0	Tb10.v4.0259:mRNA	reverse transcriptase (RNA-dependent DNA polymerase) [Trypanosoma vivax Y486]	-	-	-	-	-	-	-
Tb10.v4.0260	0	0	0	0	0	0	0	0	0	0	0	0	Tb10.v4.0260:pseudogenic_transcript	variant surface glycoprotein 1280 [Trypanosoma brucei]	-	-	-	-	-	-	GO:0051809//passive evasion of immune response of other organism involved in symbiotic interaction
Tb10.v4.0261	0	0	0	0	0	0	0	0	0	0	0	0	Tb10.v4.0261:pseudogenic_transcript	variant surface glycoprotein 315 [Trypanosoma brucei]	-	-	-	-	-	-	-
Tb10.v4.0262	0	0	0	0	0	0	0	0	0	0	0	0	Tb10.v4.0262:pseudogenic_transcript	variant surface glycoprotein 315 [Trypanosoma brucei]	-	-	-	-	-	-	-
Tb10.v4.0263	0	0	0	0	0	0	0	0	0	0	0	0	Tb10.v4.0263:mRNA	variant surface glycoprotein 1234 [Trypanosoma brucei]	-	-	-	-	GO:0016020//membrane	-	-
Tb10.v4.0264	0.4	0.32	0.48	0.48	0.35	0.41	165	121	158	164	119	120	Tb10.v4.0264:pseudogenic_transcript	variant surface glycoprotein 3419, partial [Trypanosoma brucei]	-	-	-	-	-	-	-
Tb11.0040	0.06	0.05	0.06	0.04	0.09	0.05	5	4	4	3	6	3	Tb11.0040:pseudogenic_transcript	variant surface glycoprotein 3175, partial [Trypanosoma brucei]	-	-	-	-	-	-	GO:0030682//evasion or tolerance of host defense response
Tb11.0050	0.09	0.23	0.07	0.07	0.14	0.08	5	11	3	3	6	3	Tb11.0050:pseudogenic_transcript	RHS1 [Trypanosoma brucei]	-	-	-	-	-	-	-
Tb11.0060	0	0	0	0	0	0	0	0	0	0	0	0	Tb11.0060:mRNA	hyothetical protein [Trypanosoma brucei brucei TREU927]	-	-	-	-	-	-	-
Tb11.0070	0	0	0	0	0	0	0	0	0	0	0	0	Tb11.0070:mRNA	hyothetical protein [Trypanosoma brucei brucei TREU927]	-	-	-	-	-	-	-
Tb11.0080	0	0	0	0	0	0	0	0	0	0	0	0	Tb11.0080:mRNA	hyothetical protein [Trypanosoma brucei brucei TREU927]	-	-	-	-	-	-	-
Tb11.0090	0	0	0	0	0	0	0	0	0	0	0	0	Tb11.0090:pseudogenic_transcript	variant surface glycoprotein 2025, partial [Trypanosoma brucei]	-	-	-	-	-	-	-
Tb11.01.1680.v5	15.32	14.57	18.41	16.35	14.4	14.31	6056	5237	5746	5327	4591	3942	Tb11.01.1680.v5.1	PREDICTED: polyubiquitin-A-like isoform X4 [Prunus mume]	-	-	-	-	GO:0005774//vacuolar membrane;GO:0030659//cytoplasmic vesicle membrane;GO:0031981//nuclear lumen	GO:0003723//RNA binding;GO:0019899//enzyme binding	GO:0000087//mitotic M phase;GO:0001666//response to hypoxia;GO:0001818//negative regulation of cytokine production;GO:0001819//positive regulation of cytokine production;GO:0002220//innate immune response activating cell surface receptor signaling pathway;GO:0002753//cytoplasmic pattern recognition receptor signaling pathway;GO:0002756//MyD88-independent toll-like receptor signaling pathway;GO:00…
Tb11.01.2730	35.23	34.85	36	35.22	34.62	34.19	17390	15651	14031	14334	13779	11767	Tb11.01.2730.1	TTN-1, isoform g [Caenorhabditis elegans]	-	-	-	-	-	-	-
Tb11.01.6240	9.73	9.98	7.49	6.52	6.79	7.5	755	705	459	417	425	406	Tb11.01.6240.1	expression site-associated gene (ESAG) protein [Trypanosoma brucei brucei TREU927]	-	-	-	-	-	-	-
Tb11.01.6241	7.19	7.55	5.78	4.83	5.16	6.02	558	533	354	309	323	326	Tb11.01.6241.1	expression site-associated gene (ESAG) protein [Trypanosoma brucei brucei TREU927]	-	-	-	-	-	-	-
Tb11.01.6250	15.42	16.76	14.48	13.84	14.07	14.49	2597	2568	1926	1922	1911	1702	Tb11.01.6250:mRNA	expression site-associated gene (ESAG) protein [Trypanosoma brucei brucei TREU927]	-	-	-	-	-	-	-
Tb11.01.6251	12.04	13.43	10.93	8.51	8.03	8.47	759	770	544	442	408	372	Tb11.01.6251:mRNA	expression site-associated gene (ESAG) protein [Trypanosoma brucei brucei TREU927]	-	-	-	-	-	-	-
Tb11.0100	0	0	0	0	0.01	0.01	0	0	0	0	1	1	Tb11.0100:pseudogenic_transcript	variant surface glycoprotein 1205 [Trypanosoma brucei]	-	-	-	-	-	-	-
Tb11.0110	0	0	0	0	0	0	0	0	0	0	0	0	Tb11.0110:mRNA	variant surface glycoprotein 1618 [Trypanosoma brucei]	-	-	-	-	-	-	-
Tb11.0120	0	0	0	0	0	0	0	0	0	0	0	0	Tb11.0120:pseudogenic_transcript	variant surface glycoprotein 1327 [Trypanosoma brucei]	-	-	-	-	-	-	-
Tb11.0130	0	0	0	0	0	0	0	0	0	0	0	0	Tb11.0130:pseudogenic_transcript	variant surface glycoprotein 1560 [Trypanosoma brucei]	-	-	-	-	-	-	-
Tb11.0140	0	0	0	0	0	0	0	0	0	0	0	0	Tb11.0140:pseudogenic_transcript	variant surface glycoprotein 723, partial [Trypanosoma brucei]	-	-	-	-	-	-	-
Tb11.0150	0	0	0	0	0	0	0	0	0	0	0	0	Tb11.0150:pseudogenic_transcript	variant surface glycoprotein 3424, partial [Trypanosoma brucei]	-	-	-	-	GO:0031224//intrinsic component of membrane	-	-
Tb11.0160	0	0	0	0	0	0	0	0	0	0	0	0	Tb11.0160:pseudogenic_transcript	variant surface glycoprotein 1748 [Trypanosoma brucei]	-	-	-	-	-	-	-
Tb11.0170	0	0	0	0	0	0	0	0	0	0	0	0	Tb11.0170:mRNA	variant surface glycoprotein 1052 [Trypanosoma brucei]	-	-	-	-	-	-	-
Tb11.0180	0	0	0	0	0	0	0	0	0	0	0	0	Tb11.0180:pseudogenic_transcript	variant surface glycoprotein 3245, partial [Trypanosoma brucei]	-	-	-	-	-	-	-
Tb11.0190	0	0.01	0	0.03	0.03	0	0	1	0	2	2	0	Tb11.0190:pseudogenic_transcript	variant surface glycoprotein 3351, partial [Trypanosoma brucei]	-	-	-	-	-	-	-
Tb11.02.5050b	8.54	8.28	7.83	11.23	10.14	9.63	4633	4089	3354	5024	4438	3644	Tb11.02.5050b.1	protein kinase [Trypanosoma brucei brucei TREU927]	-	-	-	-	-	GO:0004672//protein kinase activity;GO:0032550//purine ribonucleoside binding	GO:0006464//cellular protein modification process;GO:0006796//phosphate-containing compound metabolic process
Tb11.02.5060b	21.92	22.32	20.49	25.31	22.96	23.2	4874	4514	3597	4638	4117	3596	Tb11.02.5060b.1	SNF2 DNA repair protein [Trypanosoma brucei brucei TREU927]	-	-	-	-	-	GO:0003676//nucleic acid binding;GO:0004518//nuclease activity;GO:0032550//purine ribonucleoside binding	GO:0090304//nucleic acid metabolic process
Tb11.02.5070b	39.24	39.45	40.36	51.07	50.4	50.26	2493	2280	2025	2675	2582	2226	Tb11.02.5070b.1	gamma carbonic dehydratase [Trypanosoma grayi]	-	-	-	-	-	-	-
Tb11.02.5080b	33.89	37.07	29.17	41.87	39.64	40.37	2281	2269	1550	2323	2151	1894	Tb11.02.5080b.1	ERGIC and golgi family 3 [Trypanosoma grayi]	-	-	-	-	-	-	-
Tb11.02.5090	12.13	14.38	13.08	21.89	19.06	18.96	525	566	447	781	665	572	Tb11.02.5090.1	proliferator-activated receptor-interacting protein (PRIP) [Trypanosoma rangeli SC58]	-	-	-	-	GO:0044424//intracellular part	GO:0005488//binding;GO:0008169//C-methyltransferase activity;GO:0008170//N-methyltransferase activity;GO:0008171//O-methyltransferase activity;GO:0008276//protein methyltransferase activity;GO:0008649//rRNA methyltransferase activity;GO:0016427//tRNA (cytosine) methyltransferase activity	GO:0009451//RNA modification;GO:0032259//methylation;GO:0036260//RNA capping
Tb11.02.5090b	13.17	15.55	14.02	24.16	20.52	20.35	570	612	479	862	716	614	Tb11.02.5090b.1	proliferator-activated receptor-interacting protein (PRIP) [Trypanosoma rangeli SC58]	-	-	-	-	GO:0044424//intracellular part	GO:0005488//binding;GO:0008169//C-methyltransferase activity;GO:0008170//N-methyltransferase activity;GO:0008171//O-methyltransferase activity;GO:0008276//protein methyltransferase activity;GO:0008649//rRNA methyltransferase activity;GO:0016427//tRNA (cytosine) methyltransferase activity	GO:0009451//RNA modification;GO:0032259//methylation;GO:0036260//RNA capping
Tb11.02.5100b	15.5	18.49	17.01	28.84	25.69	25.82	1449	1573	1256	2223	1937	1683	Tb11.02.5100b.1	pyruvate dehydrogenase (lipoamide) kinase [Trypanosoma cruzi Dm28c]	-	-	-	-	-	GO:0016772//transferase activity, transferring phosphorus-containing groups	GO:0006796//phosphate-containing compound metabolic process
Tb11.02.5105	42.05	44.11	38.22	56.61	48.07	50.31	1048	1000	752	1163	966	874	Tb11.02.5105:mRNA	hypothetical protein [Trypanosoma brucei brucei TREU927]	-	-	-	-	-	-	-
Tb11.02.5105b	45.46	47.91	41.37	61.97	53.05	53.94	1133	1086	814	1273	1066	937	Tb11.02.5105b.1	hypothetical protein [Trypanosoma brucei brucei TREU927]	-	-	-	-	-	-	-
Tb11.02.5110b	9.55	10.83	10.57	14.68	13.5	11.86	718	741	628	910	819	622	Tb11.02.5110b.1	origin recognition complex subunit 1 [Trypanosoma brucei brucei TREU927]	-	-	-	-	-	GO:0032550//purine ribonucleoside binding	GO:0044763//single-organism cellular process
Tb11.02.5120b	31.41	31.7	30.63	38.39	36.69	36.98	5043	4630	3884	5082	4751	4140	Tb11.02.5120b.1	hypothetical protein [Trypanosoma brucei brucei TREU927]	-	-	-	-	-	-	-
Tb11.02.5130b	5.94	5.27	5.78	6.8	6.07	6.11	924	745	710	872	761	662	Tb11.02.5130b.1	neurobeachin/beige protein [Trypanosoma brucei brucei TREU927]	-	-	-	-	-	-	-
Tb11.02.5360	12.31	10.89	11.96	10.79	11.28	9.68	1111	894	852	803	821	609	Tb11.02.5360:mRNA	hypothetical protein [Trypanosoma brucei brucei TREU927]	-	-	-	-	-	-	-
Tb11.02.5360b	17.97	17.44	16.5	15.67	15.42	14.87	1085	958	787	780	751	626	Tb11.02.5360b.1	hypothetical protein [Trypanosoma brucei brucei TREU927]	-	-	-	-	-	-	-
Tb11.02.5370	13.14	13.12	13.42	14.7	13.96	11.72	1327	1205	1070	1224	1137	825	Tb11.02.5370.1	hypothetical protein [Trypanosoma brucei brucei TREU927]	-	-	-	-	-	-	-
Tb11.02.5370b	12.05	12.01	11.99	13.19	12.84	11.16	1038	941	816	937	892	670	Tb11.02.5370b.1	hypothetical protein [Trypanosoma brucei brucei TREU927]	-	-	-	-	-	-	-
Tb11.02.5380	9.13	8.39	10.83	9.44	9.64	8.37	1496	1251	1401	1275	1273	956	Tb11.02.5380.1	exosome complex exonuclease RRP44p-like protein [Trypanosoma brucei brucei TREU927]	Genetic Information Processing	Folding, sorting and degradation	ko03018//RNA degradation	K12585	-	GO:0004518//nuclease activity	GO:0090304//nucleic acid metabolic process
Tb11.02.5380b	12.84	12.6	15.82	13.8	13.56	11.71	2103	1878	2047	1864	1792	1337	Tb11.02.5380b.1	exosome complex exonuclease RRP44p-like protein [Trypanosoma brucei brucei TREU927]	Genetic Information Processing	Folding, sorting and degradation	ko03018//RNA degradation	K12585	-	GO:0004518//nuclease activity	GO:0090304//nucleic acid metabolic process
Tb11.02.5390	12.03	11.18	14.04	13.03	13.28	12.43	2222	1879	2049	1984	1979	1601	Tb11.02.5390:mRNA	hypothetical protein [Trypanosoma brucei brucei TREU927]	-	-	-	-	-	GO:0044822//poly(A) RNA binding	GO:0000959//mitochondrial RNA metabolic process
Tb11.02.5390b	9.25	8.89	10.87	10.34	10.32	10.15	1709	1494	1586	1575	1538	1307	Tb11.02.5390b.1	hypothetical protein [Trypanosoma brucei brucei TREU927]	-	-	-	-	-	GO:0044822//poly(A) RNA binding	GO:0000959//mitochondrial RNA metabolic process
Tb11.02.5400	72.41	74.71	72.36	89.11	88.47	93.46	4926	4623	3887	4997	4853	4432	Tb11.02.5400:mRNA	cystathionine beta-synthase [Trypanosoma brucei brucei TREU927]	Metabolism;Metabolism	Amino acid metabolism;Amino acid metabolism	ko00270//Cysteine and methionine metabolism;ko00260//Glycine, serine and threonine metabolism	K01697;K01697	-	GO:0016836//hydro-lyase activity	GO:0006563//L-serine metabolic process
Tb11.02.5400b	32.72	34.19	31.87	40.89	39.91	42.98	3403	3235	2617	3506	3347	3116	Tb11.02.5400b.1	cystathionine beta-synthase [Trypanosoma brucei brucei TREU927]	Metabolism;Metabolism	Amino acid metabolism;Amino acid metabolism	ko00270//Cysteine and methionine metabolism;ko00260//Glycine, serine and threonine metabolism	K01697;K01697	-	GO:0016836//hydro-lyase activity	GO:0006563//L-serine metabolic process
Tb11.02.5410	15.53	14.93	16.51	20.31	17.82	19.28	780	682	655	841	722	675	Tb11.02.5410:mRNA	ubiquitin activating enzyme [Trypanosoma brucei brucei TREU927]	-	-	-	-	-	GO:0003824//catalytic activity	-
Tb11.02.5410b	10.43	10.29	12.1	14.46	12.54	14.31	524	470	480	599	508	501	Tb11.02.5410b:mRNA	ubiquitin activating enzyme [Trypanosoma brucei brucei TREU927]	-	-	-	-	-	GO:0003824//catalytic activity	-
Tb11.02.5420	31.53	31.63	33.26	32.98	32.2	29.03	3883	3543	3234	3348	3197	2492	Tb11.02.5420:mRNA	NADPH--cytochrome P450 reductase [Trypanosoma brucei brucei TREU927]	-	-	-	-	-	GO:0016653//oxidoreductase activity, acting on NAD(P)H, heme protein as acceptor;GO:0032553//ribonucleotide binding;GO:0046914//transition metal ion binding	GO:0044710//single-organism metabolic process
Tb11.02.5420b	53.07	48.74	52.87	42.28	43.54	40.86	8290	6925	6521	5444	5484	4449	Tb11.02.5420b.1	NADPH--cytochrome P450 reductase [Trypanosoma brucei brucei TREU927]	-	-	-	-	-	GO:0016653//oxidoreductase activity, acting on NAD(P)H, heme protein as acceptor;GO:0032553//ribonucleotide binding;GO:0046914//transition metal ion binding	GO:0044710//single-organism metabolic process
Tb11.02.5430	19.6	17.15	22.55	19.01	17.87	18.52	1426	1135	1295	1140	1048	939	Tb11.02.5430:mRNA	hypothetical protein [Trypanosoma brucei brucei TREU927]	-	-	-	-	-	-	-
Tb11.02.5430b	25.53	22.7	29.48	25.7	23.78	24.08	1857	1502	1693	1541	1395	1221	Tb11.02.5430b.1	hypothetical protein [Trypanosoma brucei brucei TREU927]	-	-	-	-	-	-	-
Tb11.02.5440	18.86	19.11	23.11	20.14	19.16	18.29	1742	1606	1686	1534	1427	1178	Tb11.02.5440:mRNA	hypothetical protein [Trypanosoma brucei brucei TREU927]	-	-	-	-	-	-	-
Tb11.02.5440b	21.92	22.08	25.71	22.76	22.11	20.79	2136	1957	1978	1828	1737	1412	Tb11.02.5440b:mRNA	hypothetical protein [Trypanosoma brucei brucei TREU927]	-	-	-	-	-	-	-
Tb11.0200	0	0	0	0	0	0	0	0	0	0	0	0	Tb11.0200:pseudogenic_transcript	variant surface glycoprotein 3109, partial [Trypanosoma brucei]	-	-	-	-	-	-	-
Tb11.0210	0.03	0.02	0.04	0.07	0.08	0	2	1	2	4	4	0	Tb11.0210:pseudogenic_transcript	variant surface glycoprotein 1187 [Trypanosoma brucei]	-	-	-	-	-	-	-
Tb11.0220	0	0	0	0	0	0	0	0	0	0	0	0	Tb11.0220:pseudogenic_transcript	expression site-associated protein 3 [Trypanosoma brucei gambiense]	-	-	-	-	-	-	-
Tb11.0230	0.01	0	0.01	0.01	0	0	1	0	1	1	0	0	Tb11.0230:mRNA	variant surface glycoprotein [Trypanosoma brucei brucei TREU927]	-	-	-	-	-	-	-
Tb11.0240	0.12	0.06	0.11	0.14	0.13	0.12	43	21	31	43	40	32	Tb11.0240:pseudogenic_transcript	variant surface glycoprotein 3155, partial [Trypanosoma brucei]	-	-	-	-	-	-	-
Tb11.0250	0	0	0	0	0	0	0	0	0	0	1	0	Tb11.0250:pseudogenic_transcript	variant surface glycoprotein 3418, partial [Trypanosoma brucei]	-	-	-	-	-	-	-
Tb11.0260	0	0	0	0	0	0	0	0	0	0	0	0	Tb11.0260:pseudogenic_transcript	variant surface glycoprotein [Trypanosoma brucei]	-	-	-	-	-	-	-
Tb11.0270	0	0	0	0	0	0	0	0	0	0	0	0	Tb11.0270:pseudogenic_transcript	variant surface glycoprotein 3139, partial [Trypanosoma brucei]	-	-	-	-	-	-	-
Tb11.0280	0	0	0	0	0	0	0	0	0	0	0	0	Tb11.0280:pseudogenic_transcript	variant surface glycoprotein 1433 [Trypanosoma brucei]	-	-	-	-	-	-	-
Tb11.0290	91	92.89	93.3	94.51	102.2	101.92	3371	3130	2729	2886	3053	2632	Tb11.0290:mRNA	40S ribosomal protein S14 [Trypanosoma brucei brucei TREU927]	Genetic Information Processing	Translation	ko03010//Ribosome	K02955	GO:0030529//intracellular ribonucleoprotein complex	GO:0005198//structural molecule activity	GO:0010467//gene expression
Tb11.0300	27.71	24.85	28.23	26.62	26.57	27.09	1221	996	982	967	944	832	Tb11.0300:mRNA	P27 protein [Trypanosoma cruzi Dm28c]	-	-	-	-	GO:0019866//organelle inner membrane	-	GO:0042325//regulation of phosphorylation
Tb11.0310	22.25	23.33	20.87	24.58	23.33	22.24	1300	1240	963	1184	1099	906	Tb11.0310:mRNA	hypothetical protein Tb11.0310 [Trypanosoma brucei brucei TREU927]	-	-	-	-	-	-	-
Tb11.0320	13.33	12.23	14.67	13.97	14.35	13.96	2187	1825	1901	1890	1899	1597	Tb11.0320:mRNA	hypothetical protein Tb11.0320 [Trypanosoma brucei brucei TREU927]	-	-	-	-	-	-	-
Tb11.0330	46.28	50.53	59.42	43.23	58.09	71.49	6831	6785	6926	5260	6915	7357	Tb11.0330:mRNA	PREDICTED: glutamate receptor ionotropic, kainate 2-like [Galeopterus variegatus]	-	-	-	-	GO:0044424//intracellular part	-	GO:0006464//cellular protein modification process
Tb11.0340	18.32	17.89	17.95	27.79	28.18	28.46	1781	1582	1378	2227	2209	1929	Tb11.0340:mRNA	hypothetical protein Tb11.0340 [Trypanosoma brucei brucei TREU927]	-	-	-	-	-	-	-
Tb11.0350	17.23	17.56	17.74	21.81	23.34	21.34	1711	1586	1391	1785	1869	1477	Tb11.0350:mRNA	hypothetical protein Tb11.0350 [Trypanosoma brucei brucei TREU927]	-	-	-	-	-	-	-
Tb11.0360	3.18	3.42	3.68	3.25	3.45	3.62	483	472	441	407	422	383	Tb11.0360:mRNA	MSP-A3 surface protease homolog [Trypanosoma brucei rhodesiense]	-	-	-	-	-	GO:0004175//endopeptidase activity	GO:0019538//protein metabolic process;GO:0022610//biological adhesion
Tb11.0370	3.11	3.99	3.32	3.76	3.4	4.05	627	732	528	624	552	569	Tb11.0370:mRNA	Gp63-1 surface protease homolog [Trypanosoma brucei brucei TREU927]	-	-	-	-	-	GO:0004175//endopeptidase activity	GO:0019538//protein metabolic process;GO:0022610//biological adhesion
Tb11.0380	11.18	11.28	11.45	10.56	9.78	9.17	1101	1010	890	857	776	629	Tb11.0380:mRNA	Gp63-1 surface protease homolog [Trypanosoma brucei brucei TREU927]	-	-	-	-	-	GO:0004175//endopeptidase activity	GO:0019538//protein metabolic process;GO:0022610//biological adhesion
Tb11.0390	309.86	301.82	311.09	310.31	322.43	323.77	11374	10078	9017	9390	9544	8285	Tb11.0390:mRNA	40S ribosomal protein S14 [Trypanosoma brucei brucei TREU927]	Genetic Information Processing	Translation	ko03010//Ribosome	K02955	GO:0030529//intracellular ribonucleoprotein complex	GO:0005198//structural molecule activity	GO:0010467//gene expression
Tb11.0400	37.45	35.11	40	38.02	39.85	38.81	3073	2621	2592	2572	2637	2220	Tb11.0400:mRNA	P27 protein [Trypanosoma cruzi Dm28c]	-	-	-	-	GO:0019866//organelle inner membrane	-	GO:0042325//regulation of phosphorylation
Tb11.0410	23.57	24.62	22.54	26.02	24.91	23.16	1225	1164	925	1115	1044	839	Tb11.0410:mRNA	hypothetical protein Tb11.0410 [Trypanosoma brucei brucei TREU927]	-	-	-	-	-	-	-
Tb11.0420	5.73	5.76	6.59	7.06	7.24	6.09	381	348	346	387	388	282	Tb11.0420:mRNA	hypothetical protein Tb11.0420, partial [Trypanosoma brucei brucei TREU927]	-	-	-	-	-	-	-
Tb11.0430	0	0	0	0	0	0	0	0	0	0	0	0	Tb11.0430:mRNA	hyothetical protein [Trypanosoma brucei brucei TREU927]	-	-	-	-	-	-	-
Tb11.0440	0	0	0	0	0	0	0	0	0	0	0	0	Tb11.0440:mRNA	hyothetical protein [Trypanosoma brucei brucei TREU927]	-	-	-	-	-	-	-
Tb11.0450	0	0	0	0	0	0	0	0	0	0	0	0	Tb11.0450:mRNA	hyothetical protein [Trypanosoma brucei brucei TREU927]	-	-	-	-	-	-	-
Tb11.0460	0	0	0	0	0	0	0	0	0	0	0	0	Tb11.0460:mRNA	hyothetical protein [Trypanosoma brucei brucei TREU927]	-	-	-	-	-	-	-
Tb11.0470	0	0	0	0	0	0	0	0	0	0	0	0	Tb11.0470:mRNA	hyothetical protein [Trypanosoma brucei brucei TREU927]	-	-	-	-	-	-	-
Tb11.0480	0	0	0	0	0	0	0	0	0	0	0	0	Tb11.0480:mRNA	hyothetical protein [Trypanosoma brucei brucei TREU927]	-	-	-	-	-	-	-
Tb11.0490	0	0	0	0	0	0	0	0	0	0	0	0	Tb11.0490:pseudogenic_transcript	variant surface glycoprotein 740 [Trypanosoma brucei]	-	-	-	-	-	-	-
Tb11.0500	0	0	0	0	0	0	0	0	0	0	0	0	Tb11.0500:pseudogenic_transcript	variant surface glycoprotein 3228, partial [Trypanosoma brucei]	-	-	-	-	-	-	GO:0030682//evasion or tolerance of host defense response
Tb11.0510	0	0	0	0	0	0	0	0	0	0	0	0	Tb11.0510:pseudogenic_transcript	variant surface glycoprotein 3105, partial [Trypanosoma brucei]	-	-	-	-	-	-	GO:0030682//evasion or tolerance of host defense response
Tb11.0520	33.87	32.39	36.29	31.78	31.56	31.07	1762	1533	1491	1363	1324	1127	Tb11.0520:mRNA	dynein arm light chain axonemal [Trypanosoma brucei brucei TREU927]	-	-	-	-	-	-	-
Tb11.0530	24.88	23.91	26.63	28.62	31.21	30.63	2176	1902	1839	2063	2201	1867	Tb11.0530:mRNA	epsilon tubulin [Trypanosoma brucei brucei TREU927]	-	-	-	-	GO:0015630//microtubule cytoskeleton;GO:0032991//macromolecular complex	GO:0017111//nucleoside-triphosphatase activity;GO:0032550//purine ribonucleoside binding	GO:0043623//cellular protein complex assembly;GO:0044763//single-organism cellular process
Tb11.0540	20.5	21.71	22.29	31.09	28.99	30.32	3706	3571	3182	4634	4226	3821	Tb11.0540:mRNA	hypothetical protein [Trypanosoma brucei brucei TREU927]	-	-	-	-	-	-	-
Tb11.0550	36.3	36.39	35.62	44.53	45.96	47.44	1247	1137	966	1261	1273	1136	Tb11.0550:mRNA	hypothetical protein [Trypanosoma brucei brucei TREU927]	-	-	-	-	-	-	-
Tb11.0560	43.37	43.49	41.21	49.16	46.92	47.98	10801	9852	8103	10093	9423	8329	Tb11.0560:mRNA	intraflagellar transport protein 172 [Trypanosoma grayi]	-	-	-	-	GO:0005929//cilium	GO:0005515//protein binding	-
Tb11.0570	0.05	0.01	0.03	0.05	0.03	0.03	4	1	2	4	2	2	Tb11.0570:pseudogenic_transcript	variant surface glycoprotein [Trypanosoma brucei brucei TREU927]	-	-	-	-	-	-	-
Tb11.0580	0	0.01	0.03	0.08	0.02	0.02	0	1	2	5	1	1	Tb11.0580:pseudogenic_transcript	variant surface glycoprotein 3619, partial [Trypanosoma brucei]	-	-	-	-	-	-	GO:0030682//evasion or tolerance of host defense response
Tb11.0590	0	0.04	0	0.01	0.01	0.07	0	3	0	1	1	4	Tb11.0590:mRNA	variant surface glycoprotein [Trypanosoma brucei brucei TREU927]	-	-	-	-	-	-	-
Tb11.0600	0	0	0	0.09	0.14	0	0	0	0	2	3	0	Tb11.0600:pseudogenic_transcript	variant surface glycoprotein [Trypanosoma brucei brucei TREU927]	-	-	-	-	-	-	-
Tb11.0610	0	0	0	0	0	0	0	0	0	0	0	0	Tb11.0610:mRNA	variant surface glycoprotein 424 [Trypanosoma brucei]	-	-	-	-	-	-	-
Tb11.0620	0	0	0	0	0	0	0	0	0	0	0	0	Tb11.0620:pseudogenic_transcript	variant surface glycoprotein 1382 [Trypanosoma brucei]	-	-	-	-	-	-	GO:0030682//evasion or tolerance of host defense response
Tb11.0630	0	0	0	0	0	0	0	0	0	0	0	0	Tb11.0630:pseudogenic_transcript	variant surface glycoprotein Buw 2 [Trypanosoma brucei rhodesiense]	-	-	-	-	-	-	GO:0030682//evasion or tolerance of host defense response
Tb11.0640	0	0	0	0	0	0	0	0	0	0	0	0	Tb11.0640:pseudogenic_transcript	variant surface glycoprotein (VSG, atypical) [Trypanosoma brucei brucei TREU927]	-	-	-	-	-	-	GO:0051809//passive evasion of immune response of other organism involved in symbiotic interaction
Tb11.0650	0	0	0	0	0.02	0	0	0	0	0	1	0	Tb11.0650:pseudogenic_transcript	variant surface glycoprotein 1344 [Trypanosoma brucei]	-	-	-	-	-	-	-
Tb11.0660	0	0	0	0	0	0	0	0	0	0	0	0	Tb11.0660:mRNA	variant surface glycoprotein [Trypanosoma brucei brucei TREU927]	-	-	-	-	-	-	GO:0030682//evasion or tolerance of host defense response
Tb11.0670	0.01	0	0	0	0	0	1	0	0	0	0	0	Tb11.0670:mRNA	variant surface glycoprotein [Trypanosoma brucei brucei TREU927]	-	-	-	-	GO:0031224//intrinsic component of membrane	-	-
Tb11.0680	0	0	0	0	0	0	0	0	0	0	0	0	Tb11.0680:mRNA	variant surface glycoprotein [Trypanosoma brucei brucei TREU927]	-	-	-	-	-	-	-
Tb11.0690	0	0	0	0	0.02	0.02	0	0	0	0	1	1	Tb11.0690:pseudogenic_transcript	variant surface glycoprotein 1513 [Trypanosoma brucei]	-	-	-	-	-	-	-
Tb11.0700	0.03	0	0.02	0.02	0.03	0.01	7	1	3	4	5	1	Tb11.0700:pseudogenic_transcript	expression site-associated protein 3 [Trypanosoma brucei gambiense]	-	-	-	-	-	-	-
Tb11.0710	0	0	0	0	0	0	0	0	0	0	0	0	Tb11.0710:mRNA	variant surface glycoprotein [Trypanosoma brucei brucei TREU927]	-	-	-	-	-	-	-
Tb11.0720	0.01	0.01	0.01	0.01	0.02	0.01	2	2	1	2	3	2	Tb11.0720:pseudogenic_transcript	variant surface glycoprotein 1220 [Trypanosoma brucei]	-	-	-	-	-	-	-
Tb11.0730	0	0	0	0	0	0	0	0	0	0	0	0	Tb11.0730:mRNA	UDP-Gal/UDP-GlcNAc-dependent glycosyltransferase [Trypanosoma brucei brucei TREU927]	-	-	-	-	GO:0016020//membrane	GO:0016757//transferase activity, transferring glycosyl groups	GO:0006497//protein lipidation
Tb11.0740	0	0	0	0	0	0	0	0	0	0	0	0	Tb11.0740:mRNA	UDP-Gal/UDP-GlcNAc-dependent glycosyltransferase [Trypanosoma brucei brucei TREU927]	-	-	-	-	-	-	GO:0006497//protein lipidation
Tb11.0750	0	0.01	0	0.01	0.03	0.03	0	1	0	1	2	2	Tb11.0750:mRNA	variant surface glycoprotein [Trypanosoma brucei brucei TREU927]	-	-	-	-	-	-	-
Tb11.0760	0	0	0	0	0	0	0	0	0	0	0	0	Tb11.0760:mRNA	hyothetical protein [Trypanosoma brucei brucei TREU927]	-	-	-	-	-	-	-
Tb11.0770	0	0	0	0	0	0	0	0	0	0	0	0	Tb11.0770:mRNA	hyothetical protein [Trypanosoma brucei brucei TREU927]	-	-	-	-	-	-	-
Tb11.0780	0	0	0	0	0	0	0	0	0	0	0	0	Tb11.0780:mRNA	hyothetical protein [Trypanosoma brucei brucei TREU927]	-	-	-	-	-	-	-
Tb11.0790	0	0	0	0	0	0	0	0	0	0	0	0	Tb11.0790:mRNA	hyothetical protein [Trypanosoma brucei brucei TREU927]	-	-	-	-	-	-	-
Tb11.0800	0	0	0	0	0	0	0	0	0	0	0	0	Tb11.0800:mRNA	hyothetical protein [Trypanosoma brucei brucei TREU927]	-	-	-	-	-	-	-
Tb11.0810	0.01	0	0	0	0	0.01	4	0	1	3	3	5	Tb11.0810:mRNA	hyothetical protein [Trypanosoma brucei brucei TREU927]	-	-	-	-	-	-	-
Tb11.0820	8.91	10.5	7.31	13.93	12.76	12.92	2714	2907	1757	3496	3132	2743	Tb11.0820:pseudogenic_transcript	retrotransposon hot spot (RHS) protein [Trypanosoma brucei brucei TREU927]	-	-	-	-	-	-	-
Tb11.0830	0	0	0.06	0	0	0	0	0	3	0	0	0	Tb11.0830:pseudogenic_transcript	variant surface glycoprotein 1752, partial [Trypanosoma brucei]	-	-	-	-	-	-	-
Tb11.0840	63.98	75.22	54.1	58.22	59.02	56.6	4435	4743	2961	3327	3299	2735	Tb11.0840:mRNA	hypothetical protein Tb11.0840 [Trypanosoma brucei brucei TREU927]	-	-	-	-	-	-	-
Tb11.0845	87.21	96.36	71.93	61.71	57.88	62.42	5678	5707	3698	3312	3039	2833	Tb11.0845:mRNA	dynein light chain [Trypanosoma brucei brucei TREU927]	-	-	-	-	GO:0005929//cilium;GO:0043234//protein complex	-	GO:0044763//single-organism cellular process
Tb11.0850	58.98	58.73	55.34	67.06	58.41	59.16	4383	3970	3247	4108	3500	3065	Tb11.0850:mRNA	secretory carrier membrane protein 3 [Trypanosoma grayi]	-	-	-	-	GO:0031224//intrinsic component of membrane	-	GO:0008104//protein localization
Tb11.0860	11.36	12.05	12.59	16.78	14.82	14.75	770	743	674	938	810	697	Tb11.0860:mRNA	hypothetical protein [Trypanosoma brucei brucei TREU927]	-	-	-	-	-	-	-
Tb11.0870	21.87	20.05	23.45	26.75	24.19	23.32	2618	2183	2217	2640	2335	1946	Tb11.0870:mRNA	DNA primase large subunit [Trypanosoma cruzi Dm28c]	-	-	-	-	-	-	-
Tb11.0880	544.75	549.47	531.28	536.31	579.21	568.86	17642	16187	13586	14318	15126	12843	Tb11.0880:mRNA	60S ribosomal protein L21E [Trypanosoma brucei brucei TREU927]	Genetic Information Processing	Translation	ko03010//Ribosome	K02889	GO:0030529//intracellular ribonucleoprotein complex	GO:0005198//structural molecule activity	GO:0010467//gene expression
Tb11.0890	66.9	68	67.24	86.47	89.03	87.35	6624	6124	5257	7058	7108	6029	Tb11.0890:mRNA	epsin [Trypanosoma brucei brucei TREU927]	-	-	-	-	-	-	-
Tb11.09.0001	0	0	0	0	0	0	0	0	0	0	0	0	Tb11.09.0001.1	variant surface glycoprotein 1550 [Trypanosoma brucei]	-	-	-	-	-	-	-
Tb11.0910	0	0	0	0	0	0	0	0	0	0	0	0	Tb11.0910:mRNA	variant surface glycoprotein c2 [Trypanosoma evansi]	-	-	-	-	GO:0031224//intrinsic component of membrane	-	-
Tb11.0920	0	0	0	0	0	0	0	0	0	0	0	0	Tb11.0920:pseudogenic_transcript	variant surface glycoprotein 549 [Trypanosoma brucei]	-	-	-	-	-	-	-
Tb11.0930	0	0	0	0	0	0	0	0	0	0	0	0	Tb11.0930:pseudogenic_transcript	variant surface glycoprotein 3385, partial [Trypanosoma brucei]	-	-	-	-	-	-	-
Tb11.0950	0	0	0	0	0	0	0	0	0	0	0	0	Tb11.0950:pseudogenic_transcript	variant surface glycoprotein 1038 [Trypanosoma brucei]	-	-	-	-	-	-	-
Tb11.0960	0	0	0	0	0	0	0	0	0	0	0	0	Tb11.0960:pseudogenic_transcript	variant surface glycoprotein 710 [Trypanosoma brucei]	-	-	-	-	-	-	-
Tb11.0970	0	0	0	0.1	0	0	0	0	0	4	0	0	Tb11.0970:pseudogenic_transcript	variant surface glycoprotein 3432, partial [Trypanosoma brucei]	-	-	-	-	-	-	GO:0030682//evasion or tolerance of host defense response
Tb11.0980	0	0	0	0	0	0	0	0	0	0	0	0	Tb11.0980:mRNA	variant surface glycoprotein 3017, partial [Trypanosoma brucei]	-	-	-	-	-	-	-
Tb11.0990	0	0	0	0	0	0	0	0	0	0	0	0	Tb11.0990:pseudogenic_transcript	variant surface glycoprotein 574 [Trypanosoma brucei]	-	-	-	-	-	-	-
Tb11.1000	5.8	6.31	5.98	7.47	7.02	8.18	718	710	584	762	700	705	Tb11.1000:mRNA	expression site-associated gene (ESAG) protein [Trypanosoma brucei brucei TREU927]	-	-	-	-	-	-	-
Tb11.1010	1.45	1.86	1.05	2.09	1.91	2.2	192	225	110	229	204	204	Tb11.1010:pseudogenic_transcript	expression site-associated gene 9 (ESAG9) protein [Trypanosoma brucei brucei]	-	-	-	-	-	-	-
Tb11.1020	1	1.14	0.88	1.04	0.89	1.05	56	58	39	48	40	41	Tb11.1020:mRNA	expression site associated protein [Trypanosoma brucei rhodesiense]	-	-	-	-	-	-	-
Tb11.1030	0	0	0	0	0	0	0	0	0	0	0	0	Tb11.1030:pseudogenic_transcript	variant surface glycoprotein 3061, partial [Trypanosoma brucei]	-	-	-	-	-	-	-
Tb11.1040	0.01	0	0	0.01	0.02	0.03	1	0	0	1	1	2	Tb11.1040:mRNA	variant surface glycoprotein [Trypanosoma brucei brucei]	-	-	-	-	-	-	-
Tb11.1050	0.03	0.01	0.03	0	0.01	0.02	3	1	2	0	1	1	Tb11.1050:pseudogenic_transcript	variant surface glycoprotein 1305 [Trypanosoma brucei]	-	-	-	-	-	-	-
Tb11.1060	0	0.01	0	0.03	0.01	0	0	1	0	2	1	0	Tb11.1060:pseudogenic_transcript	variant surface glycoprotein 341 [Trypanosoma brucei]	-	-	-	-	-	-	-
Tb11.1070	0	0	0	0	0	0	0	0	0	0	0	0	Tb11.1070:pseudogenic_transcript	variant surface glycoprotein 1069 [Trypanosoma brucei]	-	-	-	-	-	-	-
Tb11.1080	0	0	0	0	0	0	0	0	0	0	0	0	Tb11.1080:pseudogenic_transcript	variant surface glycoprotein 507 [Trypanosoma brucei]	-	-	-	-	-	-	-
Tb11.1090	0	0	0	0	0	0	0	0	0	0	0	0	Tb11.1090:pseudogenic_transcript	variant surface glycoprotein 715 [Trypanosoma brucei]	-	-	-	-	-	-	-
Tb11.1100	0	0.01	0	0	0	0.01	0	1	0	0	0	1	Tb11.1100:pseudogenic_transcript	variant surface glycoprotein 1205 [Trypanosoma brucei]	-	-	-	-	-	-	-
Tb11.1110	0	0	0	0	0.01	0	0	0	0	0	1	0	Tb11.1110:pseudogenic_transcript	variant surface glycoprotein [Trypanosoma brucei]	-	-	-	-	-	-	GO:0030682//evasion or tolerance of host defense response
Tb11.1120	0.04	0.04	0.03	0.06	0.07	0.05	8	7	5	10	12	7	Tb11.1120:pseudogenic_transcript	variant surface glycoprotein 412 [Trypanosoma brucei]	-	-	-	-	-	-	GO:0030682//evasion or tolerance of host defense response;GO:0051805//evasion or tolerance of immune response of other organism involved in symbiotic interaction
Tb11.1130	0.03	0.03	0.06	0.05	0.06	0.07	2	2	4	3	4	4	Tb11.1130:mRNA	variant surface glycoprotein [Trypanosoma brucei brucei TREU927]	-	-	-	-	-	-	GO:0030682//evasion or tolerance of host defense response
Tb11.1140	0	0	0	0	0	0	0	0	0	0	0	0	Tb11.1140:pseudogenic_transcript	ESAG3, partial [Trypanosoma brucei gambiense]	-	-	-	-	-	-	-
Tb11.1150	0	0	0	0	0	0	0	0	0	0	0	0	Tb11.1150:pseudogenic_transcript	variant surface glycoprotein 2087, partial [Trypanosoma brucei]	-	-	-	-	-	-	-
Tb11.1160	0	0	0	0	0	0	0	0	0	0	0	0	Tb11.1160:mRNA	UDP-Gal/UDP-GlcNAc-dependent glycosyltransferase [Trypanosoma brucei brucei TREU927]	-	-	-	-	-	GO:0016757//transferase activity, transferring glycosyl groups	GO:0006497//protein lipidation
Tb11.1170	0.01	0	0	0	0.01	0	1	0	0	0	1	0	Tb11.1170:pseudogenic_transcript	variant surface glycoprotein 313 [Trypanosoma brucei]	-	-	-	-	-	-	-
Tb11.1180	0	0	0	0.01	0	0	0	0	0	1	0	0	Tb11.1180:pseudogenic_transcript	variant surface glycoprotein 2100, partial [Trypanosoma brucei]	-	-	-	-	-	-	-
Tb11.1190	4.57	3.98	4.2	3.66	3.3	3.19	2569	2038	1865	1698	1499	1250	Tb11.1190:mRNA	hypothetical protein Tb11.1190 [Trypanosoma brucei brucei TREU927]	-	-	-	-	-	-	-
Tb11.1200	14.55	12.06	12.69	11.5	10.31	9.84	2220	1673	1529	1446	1268	1047	Tb11.1200:mRNA	hypothetical protein Tb11.1200 [Trypanosoma brucei brucei TREU927]	-	-	-	-	-	-	-
Tb11.1210	18.37	17.81	20.11	19.82	18.9	18.45	1828	1612	1580	1626	1517	1280	Tb11.1210:mRNA	hypothetical protein [Trypanosoma brucei brucei TREU927]	-	-	-	-	-	-	-
Tb11.1220	38.6	40.83	36.44	23.11	23.88	23.68	5646	5433	4209	2787	2816	2415	Tb11.1220:mRNA	hypothetical protein Tb11.1220 [Trypanosoma brucei brucei TREU927]	-	-	-	-	-	-	-
Tb11.1230	7.21	6.88	8.44	9.39	8.75	8.73	1097	952	1015	1178	1074	926	Tb11.1230:mRNA	PREDICTED: LOW QUALITY PROTEIN: leucine-rich repeat-containing protein 56 [Tyto alba]	-	-	-	-	-	-	-
Tb11.1240	12.87	12.31	14.11	13.13	13.29	13.22	881	767	763	741	734	631	Tb11.1240:mRNA	methionine aminopeptidase [Trypanosoma brucei brucei TREU927]	-	-	-	-	GO:0005840//ribosome	GO:0004177//aminopeptidase activity;GO:0008237//metallopeptidase activity;GO:0043169//cation binding	GO:0006464//cellular protein modification process
Tb11.1250	0.02	0.02	0	0	0	0	1	1	0	0	0	0	Tb11.1250:pseudogenic_transcript	variant surface glycoprotein 779 [Trypanosoma brucei]	-	-	-	-	-	-	-
Tb11.1260	0	0	0	0	0	0	0	0	0	0	0	0	Tb11.1260:pseudogenic_transcript	variant surface glycoprotein 304 [Trypanosoma brucei]	-	-	-	-	-	-	-
Tb11.1270	0	0	0	0	0	0	0	0	0	0	0	0	Tb11.1270:mRNA	hyothetical protein [Trypanosoma brucei brucei TREU927]	-	-	-	-	-	-	-
Tb11.1280	0	0	0	0	0	0	0	0	0	0	0	0	Tb11.1280:mRNA	hyothetical protein [Trypanosoma brucei brucei TREU927]	-	-	-	-	-	-	-
Tb11.1290	0	0	0	0	0	0	0	0	0	0	0	0	Tb11.1290:mRNA	hyothetical protein [Trypanosoma brucei brucei TREU927]	-	-	-	-	-	-	-
Tb11.1300	0	0	0	0	0	0	0	0	0	0	0	0	Tb11.1300:mRNA	hyothetical protein [Trypanosoma brucei brucei TREU927]	-	-	-	-	-	-	-
Tb11.1310	0	0	0	0	0	0	0	0	0	0	0	0	Tb11.1310:mRNA	hyothetical protein [Trypanosoma brucei brucei TREU927]	-	-	-	-	-	-	-
Tb11.1320	0	0	0	0	0	0	0	0	0	0	0	0	Tb11.1320.1	hyothetical protein [Trypanosoma brucei brucei TREU927]	-	-	-	-	-	-	-
Tb11.1330	0	0	0	0	0	0	0	0	0	0	0	0	Tb11.1330.1	hyothetical protein [Trypanosoma brucei brucei TREU927]	-	-	-	-	-	-	-
Tb11.1340	0	0	0	0	0	0	0	0	0	0	0	0	Tb11.1340.1	hyothetical protein [Trypanosoma brucei brucei TREU927]	-	-	-	-	-	-	-
Tb11.1350	0	0	0	0	0	0	0	0	0	0	0	0	Tb11.1350.1	hyothetical protein [Trypanosoma brucei brucei TREU927]	-	-	-	-	-	-	-
Tb11.1360	0	0	0	0	0	0	0	0	0	0	0	0	Tb11.1360.1	hyothetical protein [Trypanosoma brucei brucei TREU927]	-	-	-	-	-	-	-
Tb11.1370	9.69	9.66	9.68	15.09	13.12	13.06	1900	1724	1499	2439	2075	1786	Tb11.1370.1	hypothetical protein Tb11.1370 [Trypanosoma brucei brucei TREU927]	-	-	-	-	-	-	-
Tb11.1380	44.15	40.9	44.72	38.15	35.34	35.51	3397	2863	2717	2420	2193	1905	Tb11.1380.1	hypothetical protein [Trypanosoma brucei brucei TREU927]	-	-	-	-	-	-	-
Tb11.1390	49.71	51.52	49.15	103.34	104.08	101.33	5223	4924	4078	8951	8818	7422	Tb11.1390.1	hypothetical protein [Trypanosoma brucei brucei TREU927]	-	-	-	-	-	-	-
Tb11.1400	14.19	14.47	14.27	17.05	16.99	16.58	1861	1726	1477	1843	1796	1515	Tb11.1400.1	translation initiation factor eIF2B subunit delta [Trypanosoma brucei brucei TREU927]	-	-	-	-	-	-	-
Tb11.1410	11.21	11.74	10.49	12.85	12.1	12.59	1697	1616	1254	1604	1477	1329	Tb11.1410.1	RING-H2 finger B1A [Theobroma cacao]	-	-	-	-	-	-	-
Tb11.1420	20.93	20.94	19.69	27.18	25.43	26.13	22072	20089	16396	23626	21619	19205	Tb11.1420:mRNA	hypothetical protein [Trypanosoma brucei brucei TREU927]	-	-	-	-	-	-	-
Tb11.1430	0	0	0	0	0	0	0	0	0	0	0	0	Tb11.1430.1	variant surface glycoprotein 1269 [Trypanosoma brucei]	-	-	-	-	-	-	-
Tb11.1431	0	0	0	0	0	0	0	0	0	0	0	0	Tb11.1431.1	variant surface glycoprotein 1269 [Trypanosoma brucei]	-	-	-	-	-	-	-
Tb11.1440	0	0	0	0	0	0	0	0	0	0	0	0	Tb11.1440.1	variant surface glycoprotein 1915 [Trypanosoma brucei]	-	-	-	-	-	-	-
Tb11.1441	0	0	0	0	0	0	0	0	0	0	0	0	Tb11.1441.1	variant surface glycoprotein 1915 [Trypanosoma brucei]	-	-	-	-	-	-	-
Tb11.1450	0	0	0	0	0	0	0	0	0	0	0	0	Tb11.1450.1	variant surface glycoprotein 611 [Trypanosoma brucei]	-	-	-	-	-	-	-
Tb11.1451	0	0	0	0	0	0	0	0	0	0	0	0	Tb11.1451.1	variant surface glycoprotein 611 [Trypanosoma brucei]	-	-	-	-	-	-	GO:0030682//evasion or tolerance of host defense response
Tb11.1460	0.07	0.04	0.07	0.18	0.07	0.11	6	3	5	14	5	7	Tb11.1460:pseudogenic_transcript	variant surface glycoprotein 309 [Trypanosoma brucei]	-	-	-	-	-	-	-
Tb11.1470	0.47	0.43	0.48	0.58	0.57	0.75	286	236	232	291	282	317	Tb11.1470:pseudogenic_transcript	variant surface glycoprotein 1280 [Trypanosoma brucei]	-	-	-	-	-	-	GO:0051809//passive evasion of immune response of other organism involved in symbiotic interaction
Tb11.1480b	1.25	1.37	1.01	1.64	1.46	1.66	884	888	566	957	837	820	Tb11.1480b.1	variant surface glycoprotein [Trypanosoma brucei]	-	-	-	-	-	-	-
Tb11.1490	0	0	0	0	0	0	0	0	0	0	0	0	Tb11.1490:mRNA	variant surface glycoprotein 534 [Trypanosoma brucei]	-	-	-	-	-	-	-
Tb11.15.0005	0	0	0	0	0	0	0	0	0	0	0	0	Tb11.15.0005.1	UDP-Gal/UDP-GlcNAc-dependent glycosyltransferase [Trypanosoma brucei brucei TREU927]	-	-	-	-	-	GO:0016757//transferase activity, transferring glycosyl groups	GO:0006497//protein lipidation
Tb11.15.0005b	0	0	0	0	0	0	0	0	0	0	0	0	Tb11.15.0005b.1	UDP-Gal/UDP-GlcNAc-dependent glycosyltransferase [Trypanosoma brucei brucei TREU927]	-	-	-	-	-	GO:0016757//transferase activity, transferring glycosyl groups	GO:0006497//protein lipidation
Tb11.15.0006	0	0	0	0	0	0	0	0	0	0	0	0	Tb11.15.0006.1	variant surface glycoprotein 1231 [Trypanosoma brucei]	-	-	-	-	-	-	-
Tb11.15.0006b	0	0	0	0	0	0	0	0	0	0	0	0	Tb11.15.0006b.1	variant surface glycoprotein 1231 [Trypanosoma brucei]	-	-	-	-	-	-	-
Tb11.15.0007	0	0	0	0	0	0	0	0	0	0	0	0	Tb11.15.0007.1	variant surface glycoprotein 623 [Trypanosoma brucei]	-	-	-	-	-	-	-
Tb11.15.0007b	0	0	0	0	0	0	0	0	0	0	0	0	Tb11.15.0007b.1	variant surface glycoprotein 623 [Trypanosoma brucei]	-	-	-	-	-	-	-
Tb11.15.0008	0	0	0	0.04	0	0	0	0	0	2	0	0	Tb11.15.0008.1	expression site-associated gene 3 (ESAG3) [Trypanosoma brucei brucei]	-	-	-	-	-	-	-
Tb11.15.0008b	7.85	7.74	8.49	9.24	9.58	9.27	9643	8649	8237	9356	9495	7940	Tb11.15.0008b.1	expression site-associated gene 3 (ESAG3) [Trypanosoma brucei brucei]	-	-	-	-	-	-	-
Tb11.1500	0	0	0	0	0	0	0	0	0	0	0	0	Tb11.1500:pseudogenic_transcript	variant surface glycoprotein 759 [Trypanosoma brucei]	-	-	-	-	-	-	-
Tb11.1510	0	0	0	0	0	0	0	0	0	0	0	0	Tb11.1510:pseudogenic_transcript	variant surface glycoprotein [Trypanosoma brucei brucei TREU927]	-	-	-	-	-	-	-
Tb11.1520	0.93	0.9	0.66	1.37	1.18	1.2	41	36	23	50	42	37	Tb11.1520:mRNA	T. brucei spp.-specific protein [Trypanosoma brucei gambiense DAL972]	-	-	-	-	-	-	-
Tb11.1530	0.09	0.11	0.09	0.11	0.06	0.13	8	9	6	8	4	8	Tb11.1530:pseudogenic_transcript	expression site-associated protein 1 [Trypanosoma brucei gambiense]	-	-	-	-	-	-	-
Tb11.1540	0	0	0	0	0	0	0	0	0	0	0	0	Tb11.1540.1	hyothetical protein [Trypanosoma brucei brucei TREU927]	-	-	-	-	-	-	-
Tb11.1550	0	0	0	0	0	0	0	0	0	0	0	0	Tb11.1550.1	hyothetical protein [Trypanosoma brucei brucei TREU927]	-	-	-	-	-	-	-
Tb11.1560	0.13	0.11	0.1	0.19	0.16	0.1	78	57	44	91	74	39	Tb11.1560:pseudogenic_transcript	variant surface glycoprotein 3128, partial [Trypanosoma brucei]	-	-	-	-	-	-	-
Tb11.1570	0	0	0	0	0	0	0	0	0	0	0	0	Tb11.1570:pseudogenic_transcript	variant surface glycoprotein 1266 [Trypanosoma brucei]	-	-	-	-	-	-	-
Tb11.1580	0	0	0	0	0	0	0	0	0	0	0	0	Tb11.1580:pseudogenic_transcript	variant surface glycoprotein [Trypanosoma brucei brucei TREU927]	-	-	-	-	-	-	-
Tb11.1590	0.04	0.01	0	0.01	0.01	0.02	3	1	0	1	1	1	Tb11.1590:pseudogenic_transcript	variant surface glycoprotein [Trypanosoma brucei]	-	-	-	-	-	-	-
Tb11.1600	0	0	0	0	0	0	0	0	0	0	0	0	Tb11.1600:pseudogenic_transcript	variant surface glycoprotein 456 [Trypanosoma brucei]	-	-	-	-	-	-	-
Tb11.1610	0	0	0	0	0	0	0	0	0	0	0	0	Tb11.1610.1	variant surface glycoprotein 3504, partial [Trypanosoma brucei]	-	-	-	-	-	-	-
Tb11.1620	0.02	0.03	0.01	0.03	0.02	0.03	12	15	5	15	10	10	Tb11.1620.1	variant surface glycoprotein 601 [Trypanosoma brucei]	-	-	-	-	-	-	-
Tb11.1630	0	0	0	0	0	0	0	0	0	0	0	0	Tb11.1630:pseudogenic_transcript	variant surface glycoprotein 1126, partial [Trypanosoma brucei]	-	-	-	-	-	-	-
Tb11.1640	0	0	0	0	0	0	0	0	0	0	0	0	Tb11.1640:pseudogenic_transcript	variant surface glycoprotein 3544, partial [Trypanosoma brucei]	-	-	-	-	-	-	-
Tb11.1650	0	0	0	0	0	0	0	0	0	0	0	0	Tb11.1650:pseudogenic_transcript	variant surface glycoprotein 421 [Trypanosoma brucei]	-	-	-	-	-	-	-
Tb11.1660	0	0	0	0	0	0	0	0	0	0	0	0	Tb11.1660:pseudogenic_transcript	variant surface glycoprotein 1181 [Trypanosoma brucei]	-	-	-	-	-	-	-
Tb11.1670	0	0	0	0	0	0	0	0	0	0	0	0	Tb11.1670:mRNA	hyothetical protein [Trypanosoma brucei brucei TREU927]	-	-	-	-	-	-	-
Tb11.1680	0	0	0	0	0	0	0	0	0	0	0	0	Tb11.1680:mRNA	hyothetical protein [Trypanosoma brucei brucei TREU927]	-	-	-	-	-	-	-
Tb11.1690	0.02	0	0	0	0	0	2	0	0	0	0	0	Tb11.1690:pseudogenic_transcript	RecName: Full=Variant surface glycoprotein AnTaT 1.1; Short=VSG; AltName: Full=Expression-linked copy; Short=ELC; Flags: Precursor [Trypanosoma brucei brucei]	-	-	-	-	GO:0031224//intrinsic component of membrane	-	GO:0030682//evasion or tolerance of host defense response
Tb11.1700	0.02	0.01	0.02	0.01	0.03	0.02	7	4	5	5	11	6	Tb11.1700:pseudogenic_transcript	variant surface glycoprotein 3446, partial [Trypanosoma brucei]	-	-	-	-	-	-	-
Tb11.1720	0.13	0.1	0.07	0.15	0.15	0.21	12	8	5	11	11	13	Tb11.1720.1	variant surface glycoprotein [Trypanosoma brucei brucei TREU927]	-	-	-	-	-	-	-
Tb11.1740	0	0.01	0.01	0.01	0.01	0.01	0	1	1	1	1	1	Tb11.1740:mRNA	T. brucei spp.-specific protein, (fragment), partial [Trypanosoma brucei gambiense DAL972]	-	-	-	-	-	-	-
Tb11.1750	0	0.01	0.02	0.02	0.01	0.02	0	3	5	4	2	3	Tb11.1750.1	T. brucei spp.-specific protein, (fragment), partial [Trypanosoma brucei gambiense DAL972]	-	-	-	-	-	-	-
Tb11.1751	2	2.2	1.92	2.39	2.25	2.5	1716	1717	1302	1685	1558	1493	Tb11.1751.1	T. brucei spp.-specific protein, (fragment), partial [Trypanosoma brucei gambiense DAL972]	-	-	-	-	-	-	-
Tb11.1760	0	0	0	0	0	0	0	0	0	0	0	0	Tb11.1760:mRNA	T. brucei spp.-specific protein, (fragment), partial [Trypanosoma brucei gambiense DAL972]	-	-	-	-	-	-	-
Tb11.1770	0	0	0	0	0	0	0	1	0	0	1	0	Tb11.1770:mRNA	T. brucei spp.-specific protein, (fragment), partial [Trypanosoma brucei gambiense DAL972]	-	-	-	-	-	-	-
Tb11.1780	15.69	14.77	14.48	16.59	16.11	16.08	3335	2855	2431	2907	2762	2383	Tb11.1780.1	RHS1 [Trypanosoma brucei]	-	-	-	-	-	-	-
Tb11.1790	13.91	12.78	11.66	13.52	13.99	14.59	1643	1374	1088	1317	1333	1202	Tb11.1790.1	retrotransposon hot spot (RHS) protein [Trypanosoma brucei brucei TREU927]	-	-	-	-	-	-	-
Tb11.1800	6.61	7.41	5.18	8.42	7.78	6.72	1004	1024	622	1055	953	712	Tb11.1800:pseudogenic_transcript	retrotransposon hot spot protein, RHS3 [Trypanosoma brucei]	-	-	-	-	-	-	-
Tb11.1810	122.9	132.06	109.31	125.01	131.33	130.76	5277	5158	3706	4425	4547	3914	Tb11.1810.1	RHS1 protein [Trypanosoma brucei]	-	-	-	-	-	-	-
Tb11.1810b	128.65	137.03	113.85	126.68	137.1	135.64	5524	5352	3860	4484	4747	4060	Tb11.1810b.1	RHS1 protein [Trypanosoma brucei]	-	-	-	-	-	-	-
Tb11.57.0047	0	0.02	0.07	0.05	0.03	0.05	0	2	5	4	2	3	Tb11.57.0047.1	variant surface glycoprotein [Trypanosoma brucei]	-	-	-	-	-	-	-
Tb11.57.0047b	0.29	0.22	0.25	0.35	0.31	0.34	116	80	80	116	102	95	Tb11.57.0047b.1	variant surface glycoprotein [Trypanosoma brucei]	-	-	-	-	-	-	-
Tb11.57.0049	0	0.01	0	0.03	0.01	0.02	0	1	0	2	1	1	Tb11.57.0049.1	variant surface glycoprotein 341 [Trypanosoma brucei]	-	-	-	-	-	-	-
Tb11.57.0050	0	0	0.02	0	0	0	0	0	1	0	0	0	Tb11.57.0050.1	expression site-associated gene 3 (ESAG3) [Trypanosoma brucei brucei]	-	-	-	-	-	-	-
Tb11.v4.0039	0.73	0.58	0.65	0.84	0.69	0.76	251	180	177	239	192	182	Tb11.v4.0039.1	variant surface glycoprotein 3612, partial [Trypanosoma brucei]	-	-	-	-	-	-	-
Tb11.v4.0039b	4.28	4.29	4.33	4.83	4.57	4.69	3857	3512	3077	3585	3322	2947	Tb11.v4.0039b.1	variant surface glycoprotein [Trypanosoma brucei brucei TREU927]	-	-	-	-	GO:0031224//intrinsic component of membrane	-	-
Tb11.v4.0041	0	0	0	0	0	0	0	0	0	0	0	0	Tb11.v4.0041.1	variant surface glycoprotein (VSG, atypical) [Trypanosoma brucei brucei TREU927]	-	-	-	-	-	-	-
Tb11.v4.0042	0.07	0	0.08	0.04	0	0.19	2	0	2	1	0	4	Tb11.v4.0042.1	variant surface glycoprotein 1203 [Trypanosoma brucei]	-	-	-	-	-	-	-
Tb11.v4.0043	0.11	0.07	0.15	0.12	0.23	0.09	9	5	10	8	15	5	Tb11.v4.0043.1	variant surface glycoprotein 3175, partial [Trypanosoma brucei]	-	-	-	-	-	-	-
Tb11.v4.0044	3.5	3.69	2.85	4.24	4.34	3.84	1764	1691	1135	1760	1765	1348	Tb11.v4.0044.1	variant surface glycoprotein 3795, partial [Trypanosoma brucei]	-	-	-	-	-	-	-
Tb11.v4.0062	0	0.02	0	0.07	0	0.09	0	1	0	3	0	3	Tb11.v4.0062.1	variant surface glycoprotein 2045, partial [Trypanosoma brucei]	-	-	-	-	-	-	-
Tb11.v5.0111	0	0.04	0	0	0	0	0	2	0	0	0	0	Tb11.v5.0111.1	variant surface glycoprotein 3320, partial [Trypanosoma brucei]	-	-	-	-	-	-	-
Tb11.v5.0112	0	0.03	0	0.07	0	0	0	2	0	4	0	0	Tb11.v5.0112.1	variant surface glycoprotein 3426, partial [Trypanosoma brucei]	-	-	-	-	-	-	GO:0030682//evasion or tolerance of host defense response
Tb11.v5.0113	0	0	0	0	0	0.02	0	0	0	0	0	1	Tb11.v5.0113.1	variant surface glycoprotein 3791, partial [Trypanosoma brucei]	-	-	-	-	-	-	-
Tb11.v5.0114	0	0	0	0	0	0	0	0	0	0	0	0	Tb11.v5.0114.1	variant surface glycoprotein Ako 2 [Trypanosoma brucei brucei]	-	-	-	-	-	-	-
Tb11.v5.0115	0	0	0	0	0	0	0	0	0	0	0	0	Tb11.v5.0115.1	variant surface glycoprotein 1400 [Trypanosoma brucei]	-	-	-	-	-	-	GO:0030682//evasion or tolerance of host defense response
Tb11.v5.0116	0	0	0	0	0	0	0	0	0	0	0	0	Tb11.v5.0116.1	UDP-Gal or UDP-GlcNAc-dependent glycosyltransferase [Trypanosoma brucei brucei TREU927]	-	-	-	-	-	GO:0016757//transferase activity, transferring glycosyl groups	GO:0006497//protein lipidation
Tb11.v5.0117	0	0	0	0.02	0	0	0	0	0	2	0	0	Tb11.v5.0117.1	variant surface glycoprotein [Trypanosoma brucei brucei TREU927]	-	-	-	-	-	-	GO:0030682//evasion or tolerance of host defense response;GO:0051809//passive evasion of immune response of other organism involved in symbiotic interaction
Tb11.v5.0118	0	0	0	0	0	0	0	0	0	0	0	0	Tb11.v5.0118.1	variant surface glycoprotein 1214 [Trypanosoma brucei]	-	-	-	-	-	-	-
Tb11.v5.0119	0	0	0	0	0	0	0	0	0	0	0	0	Tb11.v5.0119.1	variant surface glycoprotein 2025, partial [Trypanosoma brucei]	-	-	-	-	-	-	-
Tb11.v5.0120	0	0	0	0	0.02	0.02	0	0	0	0	1	1	Tb11.v5.0120.1	variant surface glycoprotein 1205 [Trypanosoma brucei]	-	-	-	-	-	-	-
Tb11.v5.0121	0	0	0	0	0	0	0	0	0	0	0	0	Tb11.v5.0121.1	variant surface glycoprotein 1618 [Trypanosoma brucei]	-	-	-	-	-	-	-
Tb11.v5.0122	0	0	0	0	0	0	0	0	0	0	0	0	Tb11.v5.0122.1	variant surface glycoprotein 1327 [Trypanosoma brucei]	-	-	-	-	-	-	-
Tb11.v5.0123	0	0	0	0	0	0	0	0	0	0	0	0	Tb11.v5.0123.1	variant surface glycoprotein 1560 [Trypanosoma brucei]	-	-	-	-	-	-	-
Tb11.v5.0124	0	0	0	0	0	0	0	0	0	0	0	0	Tb11.v5.0124.1	variant surface glycoprotein 723, partial [Trypanosoma brucei]	-	-	-	-	-	-	-
Tb11.v5.0125	0.01	0	0	0	0	0	1	0	0	0	0	0	Tb11.v5.0125.1	variant surface glycoprotein 3424, partial [Trypanosoma brucei]	-	-	-	-	GO:0031224//intrinsic component of membrane	-	-
Tb11.v5.0126	0	0	0	0	0	0	0	0	0	0	0	0	Tb11.v5.0126.1	variant surface glycoprotein 3406, partial [Trypanosoma brucei]	-	-	-	-	-	-	-
Tb11.v5.0127	0	0	0	0	0	0	0	0	0	0	0	0	Tb11.v5.0127.1	variant surface glycoprotein 1052 [Trypanosoma brucei]	-	-	-	-	-	-	-
Tb11.v5.0128	0	0	0	0	0	0	0	0	0	0	0	0	Tb11.v5.0128.1	variant surface glycoprotein 3245, partial [Trypanosoma brucei]	-	-	-	-	-	-	-
Tb11.v5.0129	0.15	0.15	0.18	0.21	0.2	0.14	106	100	103	126	115	72	Tb11.v5.0129.1	variant surface glycoprotein 3351, partial [Trypanosoma brucei]	-	-	-	-	-	-	-
Tb11.v5.0130	0	0	0	0	0	0	0	0	0	0	0	0	Tb11.v5.0130.1	variant surface glycoprotein 1382 [Trypanosoma brucei]	-	-	-	-	-	-	GO:0030682//evasion or tolerance of host defense response
Tb11.v5.0131	0	0	0	0	0	0	0	0	0	0	0	0	Tb11.v5.0131.1	variant surface glycoprotein 424 [Trypanosoma brucei]	-	-	-	-	-	-	-
Tb11.v5.0132	0	0	0	0	0.05	0	0	0	0	0	4	0	Tb11.v5.0132.1	variant surface glycoprotein [Trypanosoma brucei]	-	-	-	-	-	-	GO:0030682//evasion or tolerance of host defense response
Tb11.v5.0133	0	0	0	0	0	0	0	0	0	0	0	0	Tb11.v5.0133.1	variant surface glycoprotein 456 [Trypanosoma brucei]	-	-	-	-	-	-	-
Tb11.v5.0134	0	0	0	0	0	0	0	0	0	0	0	0	Tb11.v5.0134.1	variant surface glycoprotein 1501 [Trypanosoma brucei]	-	-	-	-	-	-	-
Tb11.v5.0135	0	0	0	0.02	0	0	0	0	0	1	0	0	Tb11.v5.0135.1	variant surface glycoprotein 3432, partial [Trypanosoma brucei]	-	-	-	-	-	-	GO:0030682//evasion or tolerance of host defense response
Tb11.v5.0136	0	0	0	0	0	0	0	0	0	0	0	0	Tb11.v5.0136.1	variant surface glycoprotein 3017, partial [Trypanosoma brucei]	-	-	-	-	-	-	-
Tb11.v5.0137	0	0	0	0	0	0	0	0	0	0	0	0	Tb11.v5.0137.1	variant surface glycoprotein 574 [Trypanosoma brucei]	-	-	-	-	-	-	-
Tb11.v5.0138	0	0	0	0	0	0	0	0	0	0	0	0	Tb11.v5.0138.1	variant surface glycoprotein 1161 [Trypanosoma brucei]	-	-	-	-	-	-	-
Tb11.v5.0139	0	0	0	0	0	0	0	0	0	0	0	0	Tb11.v5.0139.1	variant surface glycoprotein 3016, partial [Trypanosoma brucei]	-	-	-	-	-	-	-
Tb11.v5.0140	0	0	0	0.02	0	0	0	0	0	1	0	0	Tb11.v5.0140.1	variant surface glycoprotein 3099, partial [Trypanosoma brucei]	-	-	-	-	-	-	-
Tb11.v5.0141	0	0	0	0	0	0	0	0	0	0	0	0	Tb11.v5.0141.1	variant surface glycoprotein 3446, partial [Trypanosoma brucei]	-	-	-	-	-	-	GO:0051805//evasion or tolerance of immune response of other organism involved in symbiotic interaction
Tb11.v5.0142	0.03	0	0	0	0	0	2	0	0	0	0	0	Tb11.v5.0142.1	RecName: Full=Variant surface glycoprotein AnTaT 1.1; Short=VSG; AltName: Full=Expression-linked copy; Short=ELC; Flags: Precursor [Trypanosoma brucei brucei]	-	-	-	-	GO:0031224//intrinsic component of membrane	-	GO:0030682//evasion or tolerance of host defense response
Tb11.v5.0143	0	0	0	0	0	0	0	0	0	0	0	0	Tb11.v5.0143.1	variant surface glycoprotein [Trypanosoma brucei]	-	-	-	-	-	-	-
Tb11.v5.0144	0	0	0	0	0	0	0	0	0	0	0	0	Tb11.v5.0144.1	variant surface glycoprotein 3042, partial [Trypanosoma brucei]	-	-	-	-	-	-	-
Tb11.v5.0145	0.07	0.01	0.01	0	0.19	0.66	25	2	2	1	51	153	Tb11.v5.0145.1	variant surface glycoprotein 1904 [Trypanosoma brucei]	-	-	-	-	-	-	-
Tb11.v5.0146	3.43	4.11	4.65	6.58	6.22	5.52	1034	1128	1108	1634	1512	1161	Tb11.v5.0146.1	chaperone protein DNAJ [Trypanosoma brucei brucei TREU927]	-	-	-	-	-	-	GO:0044267//cellular protein metabolic process
Tb11.v5.0147	10.87	11.37	11.44	14.15	12.91	13.3	1757	1672	1460	1885	1682	1498	Tb11.v5.0147.1	hypothetical protein [Trypanosoma brucei brucei TREU927]	-	-	-	-	-	-	-
Tb11.v5.0148	24.49	24.47	24.3	26.59	25.91	26.24	5026	4568	3937	4498	4288	3754	Tb11.v5.0148.1	hypothetical protein [Trypanosoma brucei brucei TREU927]	-	-	-	-	-	-	-
Tb11.v5.0149	19.24	17.8	18.13	21.4	20.3	17.8	2927	2463	2177	2683	2490	1887	Tb11.v5.0149.1	hypothetical protein, conserved [Trypanosoma brucei gambiense DAL972]	-	-	-	-	-	-	-
Tb11.v5.0150	15.13	14.86	14.15	14.27	13.75	12.4	3908	3491	2887	3038	2864	2233	Tb11.v5.0150.1	SNF2 DNA repair protein [Trypanosoma brucei brucei TREU927]	-	-	-	-	GO:0043231//intracellular membrane-bounded organelle	GO:0003676//nucleic acid binding;GO:0016706//oxidoreductase activity, acting on paired donors, with incorporation or reduction of molecular oxygen, 2-oxoglutarate as one donor, and incorporation of one atom each of oxygen into both donors;GO:0016787//hydrolase activity;GO:0032550//purine ribonucleoside binding;GO:0043167//ion binding	GO:0006304//DNA modification
Tb11.v5.0151	20.02	19.96	19.27	20.03	18.39	16.97	1608	1458	1222	1326	1191	950	Tb11.v5.0151.1	cytoplasm protein [Mucor ambiguus]	-	-	-	-	-	-	-
Tb11.v5.0152	8.51	8.86	7.76	12.11	11.26	11.56	4306	4076	3100	5052	4594	4076	Tb11.v5.0152.1	ribosomal RNA processing protein 4 [Trypanosoma brucei brucei TREU927]	Genetic Information Processing	Folding, sorting and degradation	ko03018//RNA degradation	K03679	GO:0043234//protein complex	GO:0003676//nucleic acid binding;GO:0004518//nuclease activity	GO:0090304//nucleic acid metabolic process
Tb11.v5.0153	58.14	59.62	56.23	83.3	82.43	84.76	10116	9436	7726	11948	11565	10281	Tb11.v5.0153.1	T. brucei spp.-specific protein [Trypanosoma brucei gambiense DAL972]	-	-	-	-	-	-	-
Tb11.v5.0154	32.43	29.87	30.59	27.67	27.76	27.18	6485	5434	4830	4561	4476	3789	Tb11.v5.0154.1	antigenic WD protein [Trypanosoma grayi]	-	-	-	-	-	-	-
Tb11.v5.0155	11.4	10.41	11.74	11.09	11.49	10.61	1436	1193	1168	1151	1167	932	Tb11.v5.0155.1	T. brucei spp.-specific protein [Trypanosoma brucei gambiense DAL972]	-	-	-	-	-	-	-
Tb11.v5.0156	40.84	36.44	46.44	43.62	48.2	48.45	4397	3568	3948	3871	4184	3636	Tb11.v5.0156.1	pumilio/PUF RNA binding protein 5 [Trypanosoma brucei brucei TREU927]	-	-	-	-	GO:0043231//intracellular membrane-bounded organelle	GO:0003676//nucleic acid binding	GO:0043487//regulation of RNA stability
Tb11.v5.0157	46.67	49.97	45.89	55.43	54.56	52.2	3099	3018	2406	3034	2921	2416	Tb11.v5.0157.1	hypothetical protein [Trypanosoma brucei brucei TREU927]	-	-	-	-	-	-	-
Tb11.v5.0158	27.35	30.21	29.24	34.8	34.43	36.6	2221	2232	1875	2330	2255	2072	Tb11.v5.0158.1	hypothetical protein [Trypanosoma brucei brucei TREU927]	-	-	-	-	-	-	-
Tb11.v5.0159	22.86	20.89	23.32	22.15	19.06	18.84	2148	1785	1730	1716	1444	1234	Tb11.v5.0159.1	hypothetical protein [Trypanosoma brucei brucei TREU927]	-	-	-	-	-	-	-
Tb11.v5.0160	370.21	400.71	342.93	523.89	540.5	547.2	13506	13298	9879	15756	15901	13917	Tb11.v5.0160.1	cyclophilin-type peptidyl-prolyl cis-trans isomerase [Trypanosoma brucei brucei TREU927]	-	-	-	-	-	GO:0016859//cis-trans isomerase activity	GO:0018208//peptidyl-proline modification
Tb11.v5.0161	22.94	25.64	21.42	23.94	23.9	24.81	837	851	617	720	703	631	Tb11.v5.0161.1	swarming motility protein YbiA [Photorhabdus luminescens]	-	-	-	-	-	-	-
Tb11.v5.0162	112.05	107.2	108.48	96.21	108.28	109.41	6088	5298	4654	4309	4744	4144	Tb11.v5.0162.1	proteasome beta 6 subunit [Trypanosoma brucei brucei TREU927]	Genetic Information Processing	Folding, sorting and degradation	ko03050//Proteasome	K02732	GO:0043231//intracellular membrane-bounded organelle;GO:0043234//protein complex	GO:0004175//endopeptidase activity	GO:0006508//proteolysis
Tb11.v5.0163	22.8	20.92	22.64	27.41	26.12	27.01	2901	2421	2275	2875	2680	2396	Tb11.v5.0163.1	SAM domain and HD domain 1 [Angomonas deanei]	-	-	-	-	-	-	-
Tb11.v5.0164	40.26	42.27	35.46	49.2	45.21	48.8	1071	1023	745	1079	970	905	Tb11.v5.0164.1	multifunctional methyltransferase subunit TRM112 [Trypanosoma grayi]	-	-	-	-	-	-	-
Tb11.v5.0165	21.23	22.86	25.62	32.31	31.74	29.22	1977	1936	1884	2480	2383	1897	Tb11.v5.0165.1	kinesin [Trypanosoma brucei brucei TREU927]	-	-	-	-	GO:0005875//microtubule associated complex	GO:0003774//motor activity;GO:0015631//tubulin binding;GO:0032550//purine ribonucleoside binding	GO:0007017//microtubule-based process
Tb11.v5.0166	12.23	13.6	10.64	14.73	14.35	14.09	1367	1383	939	1358	1294	1098	Tb11.v5.0166.1	hypothetical protein [Trypanosoma brucei brucei TREU927]	-	-	-	-	-	-	-
Tb11.v5.0167	18.72	20.04	19.06	19.55	18.58	17.94	1036	1009	833	892	829	692	Tb11.v5.0167.1	hypothetical protein [Trypanosoma brucei brucei TREU927]	-	-	-	-	-	-	-
Tb11.v5.0168	28.7	28.6	30.17	20.22	20.71	20.16	1648	1494	1368	957	959	807	Tb11.v5.0168.1	hypothetical protein [Trypanosoma brucei brucei TREU927]	-	-	-	-	-	-	-
Tb11.v5.0169	8.07	7.65	6.83	6.15	6.49	5.79	1021	880	682	641	662	510	Tb11.v5.0169.1	calcyphosin [Trypanosoma grayi]	-	-	-	-	-	-	-
Tb11.v5.0170	27.96	26.59	27.27	29.42	28.65	28.44	7672	6636	5908	6656	6340	5441	Tb11.v5.0170.1	hypothetical protein [Trypanosoma brucei brucei TREU927]	-	-	-	-	-	-	-
Tb11.v5.0171	24.35	23.4	24.8	26.9	27	29.85	11322	9898	9107	10312	10124	9675	Tb11.v5.0171.1	5'-3' exonuclease XRNA [Trypanosoma brucei brucei TREU927]	Genetic Information Processing	Folding, sorting and degradation	ko03018//RNA degradation	K12618	-	GO:0004518//nuclease activity;GO:0097159//organic cyclic compound binding	GO:0090304//nucleic acid metabolic process
Tb11.v5.0172	84.47	81.65	86.87	44.31	43.74	43.15	5367	4719	4358	2321	2241	1911	Tb11.v5.0172.1	hypothetical protein [Trypanosoma brucei brucei TREU927]	-	-	-	-	-	-	-
Tb11.v5.0173	46.12	46.22	42.97	55.22	52.71	52.4	10106	9212	7435	9975	9314	8004	Tb11.v5.0173.1	hypothetical protein, conserved [Trypanosoma brucei gambiense DAL972]	-	-	-	-	-	-	-
Tb11.v5.0174	14.18	12.63	12.98	16.25	16.47	14.91	1462	1185	1057	1381	1369	1072	Tb11.v5.0174.1	ribonuclease H1 [Trypanosoma brucei gambiense DAL972]	Genetic Information Processing	Replication and repair	ko03030//DNA replication	K03469	-	GO:0016891//endoribonuclease activity, producing 5'-phosphomonoesters;GO:0046872//metal ion binding;GO:0097159//organic cyclic compound binding	GO:0090501//RNA phosphodiester bond hydrolysis
Tb11.v5.0175	24.75	21.68	22.84	28.13	26.92	26.76	3793	3023	2764	3554	3327	2859	Tb11.v5.0175.1	oligopeptidase B protein [Trypanosoma brucei brucei TREU927]	-	-	-	-	-	GO:0004175//endopeptidase activity;GO:0008236//serine-type peptidase activity	GO:0019538//protein metabolic process
Tb11.v5.0176	29.89	31.08	24.15	48.65	43.96	41.96	2740	2591	1748	3676	3249	2681	Tb11.v5.0176.1	NAD(p)-dependent steroid dehydrogenase-like protein [Trypanosoma brucei brucei TREU927]	-	-	-	-	-	GO:0033764//steroid dehydrogenase activity, acting on the CH-OH group of donors, NAD or NADP as acceptor	GO:0008202//steroid metabolic process
Tb11.v5.0177	18.59	20.51	18.26	22.14	21.31	19.3	1499	1505	1163	1472	1386	1085	Tb11.v5.0177.1	3-methylcrotonyl-CoA carboxylase [Trypanosoma grayi]	-	-	-	-	-	-	-
Tb11.v5.0178	11.36	13.49	10.55	23.1	20.77	22.89	4120	4449	3022	6906	6075	5786	Tb11.v5.0178.1	glutamine synthetase [Trypanosoma brucei brucei TREU927]	Metabolism;Metabolism;Environmental Information Processing;Metabolism;Metabolism	Carbohydrate metabolism;Amino acid metabolism;Signal transduction;Amino acid metabolism;Energy metabolism	ko00630//Glyoxylate and dicarboxylate metabolism;ko00250//Alanine, aspartate and glutamate metabolism;ko02020//Two-component system;ko00220//Arginine biosynthesis;ko00910//Nitrogen metabolism	K01915;K01915;K01915;K01915;K01915	-	GO:0016211//ammonia ligase activity	GO:0006541//glutamine metabolic process
Tb11.v5.0179	15.84	18.05	15.62	20.78	18.45	19.64	1133	1174	882	1225	1064	979	Tb11.v5.0179.1	hypothetical protein [Trypanosoma brucei brucei TREU927]	-	-	-	-	-	-	-
Tb11.v5.0180	22.32	21.12	20.51	22.73	21.11	20.11	3237	2786	2349	2717	2469	2033	Tb11.v5.0180.1	hypothetical protein [Trypanosoma brucei brucei TREU927]	-	-	-	-	-	-	-
Tb11.v5.0181	470.71	417.1	483.85	503.93	561.01	523.45	22615	18229	18356	19959	21735	17532	Tb11.v5.0181.1	60S ribosomal protein L19 [Trypanosoma brucei brucei TREU927]	Genetic Information Processing	Translation	ko03010//Ribosome	K02885	GO:0000785//chromatin;GO:0030529//intracellular ribonucleoprotein complex	GO:0003676//nucleic acid binding;GO:0005198//structural molecule activity	GO:0010467//gene expression;GO:0022613//ribonucleoprotein complex biogenesis;GO:0034728//nucleosome organization
Tb11.v5.0182	631.75	695.2	673.91	673.14	693.97	686.47	29643	29673	24969	26038	26258	22455	Tb11.v5.0182.1	60S ribosomal protein L19 [Trypanosoma brucei brucei TREU927]	Genetic Information Processing	Translation	ko03010//Ribosome	K02885	GO:0000785//chromatin;GO:0030529//intracellular ribonucleoprotein complex	GO:0003676//nucleic acid binding;GO:0005198//structural molecule activity	GO:0010467//gene expression;GO:0022613//ribonucleoprotein complex biogenesis;GO:0034728//nucleosome organization
Tb11.v5.0183	19.25	20	21.65	27.86	26.41	25.02	1328	1255	1179	1584	1469	1203	Tb11.v5.0183.1	hypothetical protein [Trypanosoma brucei brucei TREU927]	-	-	-	-	-	-	-
Tb11.v5.0184	18.17	18.65	19.24	16.45	15.51	13.97	2062	1925	1724	1539	1419	1105	Tb11.v5.0184.1	hypothetical protein [Trypanosoma brucei brucei TREU927]	-	-	-	-	-	GO:0003774//motor activity;GO:0015631//tubulin binding;GO:0032550//purine ribonucleoside binding	GO:0007017//microtubule-based process
Tb11.v5.0185	24.82	23.77	23.88	21.77	20.23	19.8	4910	4277	3730	3549	3227	2730	Tb11.v5.0185.1	dense granule protein GRA11 [Toxoplasma gondii VEG]	-	-	-	-	-	-	-
Tb11.v5.0186	34.43	36.71	34.9	36.28	35.82	37.93	4334	4204	3469	3765	3636	3329	Tb11.v5.0186.1	battenin [Angomonas deanei]	-	-	-	-	GO:0031224//intrinsic component of membrane	-	-
Tb11.v5.0187	47.43	46.16	47.68	54.98	55.56	51.7	5857	5185	4649	5597	5532	4450	Tb11.v5.0187.1	T. brucei spp.-specific protein [Trypanosoma brucei gambiense DAL972]	-	-	-	-	-	-	-
Tb11.v5.0188	21.12	19.9	20.66	18.66	17.72	17.51	3903	3345	3015	2842	2640	2256	Tb11.v5.0188.1	ATP-NAD kinase-like protein [Trypanosoma brucei brucei TREU927]	Metabolism	Metabolism of cofactors and vitamins	ko00760//Nicotinate and nicotinamide metabolism	K00858	-	GO:0016301//kinase activity	GO:0006739//NADP metabolic process
Tb11.v5.0189	22.98	23.78	26.16	27.49	24.78	23.6	3136	2952	2818	3092	2726	2245	Tb11.v5.0189.1	chromosome-associated protein H [Trypanosoma cruzi]	-	-	-	-	GO:0000793//condensed chromosome	-	GO:0022402//cell cycle process
Tb11.v5.0190	26.44	25.21	26.06	21.14	22.02	21.47	2238	1941	1742	1475	1503	1267	Tb11.v5.0190.1	protein kinase [Trypanosoma brucei brucei TREU927]	-	-	-	-	-	GO:0004672//protein kinase activity;GO:0032550//purine ribonucleoside binding	GO:0006464//cellular protein modification process;GO:0006796//phosphate-containing compound metabolic process
Tb11.v5.0191	10.76	11.07	8.83	14.78	14.36	14.44	1204	1126	780	1363	1295	1126	Tb11.v5.0191.1	ELMO domain-containing protein 2 [Leishmania panamensis]	-	-	-	-	GO:0043232//intracellular non-membrane-bounded organelle	-	GO:0006897//endocytosis
Tb11.v5.0192	7.47	7.22	7.17	7.08	6.45	6.53	2088	1834	1581	1630	1453	1272	Tb11.v5.0192.1	predicted zinc finger protein [Trypanosoma congolense IL3000]	-	-	-	-	GO:0005622//intracellular	GO:0046914//transition metal ion binding	GO:0044260//cellular macromolecule metabolic process;GO:0044767//single-organism developmental process;GO:0050794//regulation of cellular process;GO:0060255//regulation of macromolecule metabolic process;GO:0090304//nucleic acid metabolic process
Tb11.v5.0193	21.14	22.69	23.25	22.93	23.49	21.33	1985	1938	1724	1775	1779	1396	Tb11.v5.0193.1	hypothetical protein [Trypanosoma brucei brucei TREU927]	-	-	-	-	-	-	GO:0000226//microtubule cytoskeleton organization
Tb11.v5.0194	14	12.54	13.29	11.96	12.41	10.67	3700	3016	2775	2606	2645	1967	Tb11.v5.0194.1	hypothetical protein [Trypanosoma brucei brucei TREU927]	-	-	-	-	-	-	-
Tb11.v5.0195	20.35	20.5	19.9	19.15	18.44	18.03	5353	4904	4132	4153	3910	3305	Tb11.v5.0195.1	cohesin complex subunit SA-1/2 [Trypanosoma grayi]	-	-	-	-	-	-	-
Tb11.v5.0196	38.87	39.54	36.47	37.88	36.25	37.66	5659	5237	4193	4547	4256	3822	Tb11.v5.0196.1	proteasome subunit alpha 1 [Trypanosoma brucei brucei TREU927]	Genetic Information Processing	Folding, sorting and degradation	ko03050//Proteasome	K02725	GO:0043231//intracellular membrane-bounded organelle;GO:0043234//protein complex	GO:0004175//endopeptidase activity	GO:0019941//modification-dependent protein catabolic process
Tb11.v5.0197	155.49	140.56	161	121.75	131.11	132.42	22281	18321	18217	14382	15150	13228	Tb11.v5.0197.1	clathrin heavy chain [Trypanosoma brucei brucei TREU927]	-	-	-	-	GO:0030125//clathrin vesicle coat	-	GO:0015031//protein transport
Tb11.v5.0198	109.15	97.42	105.8	84.46	90.45	88.43	19628	15937	15024	12521	13116	11086	Tb11.v5.0198.1	clathrin heavy chain [Trypanosoma brucei brucei TREU927]	-	-	-	-	GO:0030125//clathrin vesicle coat	-	GO:0015031//protein transport
Tb11.v5.0199	249.73	251.91	231.25	136.18	149.24	155.3	32841	30135	24013	14763	15826	14237	Tb11.v5.0199.1	universal minicircle sequence binding protein (UMSBP) [Trypanosoma brucei brucei TREU927]	-	-	-	-	-	GO:0046914//transition metal ion binding;GO:0097159//organic cyclic compound binding	-
Tb11.v5.0200	71.17	68.85	66.75	64.06	65.18	62.8	4326	3807	3204	3210	3195	2661	Tb11.v5.0200.1	proteasome subunit beta 5 [Trypanosoma brucei brucei TREU927]	Genetic Information Processing	Folding, sorting and degradation	ko03050//Proteasome	K02737	GO:0043231//intracellular membrane-bounded organelle;GO:0043234//protein complex	GO:0004175//endopeptidase activity	GO:0006508//proteolysis
Tb11.v5.0201	21.9	21.66	21.63	22.29	22	21.16	2571	2313	2005	2158	2083	1732	Tb11.v5.0201.1	tRNA pseudouridine synthase A [Trypanosoma brucei brucei TREU927]	-	-	-	-	-	GO:0003676//nucleic acid binding;GO:0016836//hydro-lyase activity;GO:0016866//intramolecular transferase activity	GO:0009451//RNA modification
Tb11.v5.0202	18.17	18.04	19.9	20.75	20.75	19.72	1657	1497	1433	1560	1526	1254	Tb11.v5.0202.1	MedDCM-OCT-S28-C70-cds26 [Candidatus Actinomarina minuta]	-	-	-	-	-	-	-
Tb11.v5.0203	16.83	15.62	16.88	13.74	13.76	12.51	2147	1813	1700	1445	1416	1113	Tb11.v5.0203.1	hypothetical protein [Trypanosoma brucei brucei TREU927]	-	-	-	-	-	-	-
Tb11.v5.0204	23.54	21.29	23.5	23.02	21.15	21.01	1077	886	849	868	780	670	Tb11.v5.0204.1	mitochondrial inner membrane protease ATP23 [Trypanosoma grayi]	-	-	-	-	-	GO:0004175//endopeptidase activity	GO:0019538//protein metabolic process
Tb11.v5.0205	22.82	23.79	22.94	27.49	26.82	26.71	1756	1665	1394	1744	1664	1433	Tb11.v5.0205.1	hypothetical protein [Trypanosoma brucei brucei TREU927]	-	-	-	-	-	-	-
Tb11.v5.0206	26.75	27.64	28.84	26.97	27.1	27.21	1764	1658	1502	1466	1441	1251	Tb11.v5.0206.1	phosphatidylinositol N-acetylglucosaminyltransferase subunit c [Trypanosoma brucei brucei TREU927]	-	-	-	-	GO:0031224//intrinsic component of membrane	GO:0008375//acetylglucosaminyltransferase activity	GO:0006497//protein lipidation
Tb11.v5.0207	17.01	16.02	17.83	16.35	15.97	16.51	8046	6896	6661	6375	6094	5444	Tb11.v5.0207.1	neurobeachin/beige protein [Trypanosoma brucei brucei TREU927]	-	-	-	-	-	-	-
Tb11.v5.0208	37.28	41.58	37.41	50.5	50.82	50.96	3076	3121	2437	3435	3381	2931	Tb11.v5.0208.1	acidic phosphatase [Trypanosoma brucei]	-	-	-	-	-	-	-
Tb11.v5.0209	20.49	17.16	19.97	18.77	19.7	19.23	4306	3282	3315	3253	3339	2818	Tb11.v5.0209.1	receptor-type adenylate cyclase GRESAG 4 [Trypanosoma brucei brucei TREU927]	Metabolism	Nucleotide metabolism	ko00230//Purine metabolism	K01768	GO:0031224//intrinsic component of membrane	GO:0009975//cyclase activity;GO:0016829//lyase activity	GO:0007165//signal transduction;GO:0009165//nucleotide biosynthetic process;GO:0046058//cAMP metabolic process
Tb11.v5.0210	39.58	39.08	38.7	28.92	29.08	28.81	3181	2857	2456	1916	1885	1614	Tb11.v5.0210.1	P2 aminopurine transporter [Trypanosoma brucei brucei TREU927]	-	-	-	-	GO:0031224//intrinsic component of membrane	GO:0015932//nucleobase-containing compound transmembrane transporter activity	GO:0015858//nucleoside transport
Tb11.v5.0211	13.78	13.99	13.91	23.11	24.09	25.25	704	650	561	973	992	899	Tb11.v5.0211.1	galactokinase [Trypanosoma cruzi strain CL Brener]	Metabolism;Metabolism	Carbohydrate metabolism;Carbohydrate metabolism	ko00520//Amino sugar and nucleotide sugar metabolism;ko00052//Galactose metabolism	K00849;K00849	GO:0044424//intracellular part	GO:0016773//phosphotransferase activity, alcohol group as acceptor;GO:0032550//purine ribonucleoside binding	GO:0016310//phosphorylation;GO:0019318//hexose metabolic process
Tb11.v5.0212	26.28	27.77	23.6	32.74	30.99	32.88	4050	3893	2872	4160	3851	3533	Tb11.v5.0212.1	ribulose-phosphate 3-epimerase [Trypanosoma cruzi strain CL Brener]	Metabolism;Metabolism	Carbohydrate metabolism;Carbohydrate metabolism	ko00030//Pentose phosphate pathway;ko00040//Pentose and glucuronate interconversions	K01783;K01783	-	GO:0016857//racemase and epimerase activity, acting on carbohydrates and derivatives	GO:0044238//primary metabolic process
Tb11.v5.0213	19.79	20.46	17.35	24.92	23.41	23.71	8978	8444	6215	9318	8562	7497	Tb11.v5.0213.1	variant surface glycoprotein (VSG)-related [Trypanosoma brucei gambiense DAL972]	-	-	-	-	-	-	-
Tb11.v5.0214	17.77	18.76	15.09	21.91	20.89	20.37	16038	15401	10753	16296	15204	12813	Tb11.v5.0214.1	retrotransposon hotspot (RHS) protein 1 [Trypanosoma brucei brucei TREU927]	-	-	-	-	-	-	-
Tb11.v5.0215	20.72	26.05	17.67	23.79	23.56	24.19	1953	2233	1315	1848	1790	1589	Tb11.v5.0215.1	iron/ascorbate oxidoreductase family protein [Trypanosoma brucei brucei TREU927]	-	-	-	-	-	GO:0016623//oxidoreductase activity, acting on the aldehyde or oxo group of donors, oxygen as acceptor;GO:0016655//oxidoreductase activity, acting on NAD(P)H, quinone or similar compound as acceptor;GO:0016705//oxidoreductase activity, acting on paired donors, with incorporation or reduction of molecular oxygen;GO:0046914//transition metal ion binding	GO:0044710//single-organism metabolic process
Tb11.v5.0216	78.36	84.84	81.19	96.64	97.37	96.93	5858	5770	4793	5956	5870	5052	Tb11.v5.0216.1	65 kDa invariant surface glycoprotein [Trypanosoma brucei brucei TREU927]	-	-	-	-	-	-	-
Tb11.v5.0217	27.01	23.08	25.08	23.08	25.23	24.37	2438	1895	1787	1717	1836	1533	Tb11.v5.0217.1	receptor-type adenylate cyclase GRESAG 4 [Trypanosoma brucei brucei TREU927]	Metabolism	Nucleotide metabolism	ko00230//Purine metabolism	K01768	GO:0031224//intrinsic component of membrane	GO:0009975//cyclase activity;GO:0016829//lyase activity	GO:0007165//signal transduction;GO:0009165//nucleotide biosynthetic process;GO:0046058//cAMP metabolic process
Tb11.v5.0218	19.97	19.08	20.75	18.14	16.86	17.02	5538	4813	4543	4146	3771	3290	Tb11.v5.0218.1	coiled-coil domain-containing protein 135 [Strigomonas culicis]	-	-	-	-	GO:0043231//intracellular membrane-bounded organelle	-	-
Tb11.v5.0219	4.92	4.56	5.48	6.16	6.08	5.56	1053	889	926	1088	1050	830	Tb11.v5.0219.1	methyltransferase [Trypanosoma brucei brucei TREU927]	-	-	-	-	-	GO:0016741//transferase activity, transferring one-carbon groups;GO:0097159//organic cyclic compound binding	GO:0008152//metabolic process
Tb11.v5.0220	5.86	6.31	5.73	8.06	7.93	8.33	857	839	661	971	935	849	Tb11.v5.0220.1	hypothetical protein Tb927.5.480b [Trypanosoma brucei brucei TREU927]	-	-	-	-	-	-	-
Tb11.v5.0221	15.08	15.86	15.16	15.73	15.18	16.1	4850	4638	3848	4169	3936	3609	Tb11.v5.0221.1	transporter [Trypanosoma brucei brucei TREU927]	-	-	-	-	GO:0031224//intrinsic component of membrane	-	GO:0044763//single-organism cellular process
Tb11.v5.0222	13.74	13.72	13.98	18.22	18.07	18.82	3050	2770	2450	3335	3234	2913	Tb11.v5.0222.1	NADH-ubiquinone oxidoreductase, mitochondrial [Trypanosoma brucei brucei TREU927]	Metabolism	Energy metabolism	ko00190//Oxidative phosphorylation	K03942	-	GO:0032553//ribonucleotide binding;GO:0050136//NADH dehydrogenase (quinone) activity;GO:0051536//iron-sulfur cluster binding	GO:0044710//single-organism metabolic process
Tb11.v5.0223	16.33	16.13	17.44	17.8	16.73	16.45	2606	2342	2198	2342	2154	1831	Tb11.v5.0223.1	trans-sialidase [Trypanosoma cruzi strain CL Brener]	-	-	-	-	-	GO:0016997//alpha-sialidase activity	GO:0051704//multi-organism process
Tb11.v5.0224	5.52	6.02	5.65	8.17	7.98	7.77	609	604	492	743	710	598	Tb11.v5.0224.1	T. brucei spp.-specific protein [Trypanosoma brucei gambiense DAL972]	-	-	-	-	-	-	-
Tb11.v5.0225	28.17	29.58	23.26	31.47	32.23	32.99	1989	1900	1297	1832	1835	1624	Tb11.v5.0225.1	T. brucei spp.-specific protein [Trypanosoma brucei gambiense DAL972]	-	-	-	-	-	-	-
Tb11.v5.0226	15.55	17.96	13.63	38.97	36.84	37.76	2321	2439	1607	4796	4435	3930	Tb11.v5.0226.1	T. brucei spp.-specific protein [Trypanosoma brucei gambiense DAL972]	-	-	-	-	-	-	-
Tb11.v5.0227	7.56	7.93	7.62	10.65	9.83	9.4	2344	2235	1866	2721	2456	2032	Tb11.v5.0227.1	75 kDa invariant surface glycoprotein [Trypanosoma brucei brucei TREU927]	-	-	-	-	-	-	-
Tb11.v5.0228	43.16	43.7	40.25	55.46	52	52.51	8111	7470	5973	8591	7879	6879	Tb11.v5.0228.1	75 kDa invariant surface glycoprotein [Trypanosoma brucei brucei TREU927]	-	-	-	-	-	-	-
Tb11.v5.0229	0.02	0.03	0	0.02	0.03	0.02	2	3	0	2	3	2	Tb11.v5.0229.1	75 kDa invariant surface glycoprotein [Trypanosoma brucei brucei TREU927]	-	-	-	-	-	-	-
Tb11.v5.0230	47.78	41.65	44.22	52.54	54.16	52.56	5498	4359	4018	4984	5025	4216	Tb11.v5.0230.1	75 kDa invariant surface glycoprotein [Trypanosoma brucei brucei TREU927]	-	-	-	-	-	-	-
Tb11.v5.0231	133.27	127.06	125.62	149.92	143.03	133.71	15229	13208	11335	14123	13180	10652	Tb11.v5.0231.1	75 kDa invariant surface glycoprotein [Trypanosoma brucei brucei TREU927]	-	-	-	-	-	-	-
Tb11.v5.0232	17.61	14.35	13.63	17.11	19.16	16.16	2698	1999	1648	2161	2367	1726	Tb11.v5.0232.1	hypothetical protein [Trypanosoma brucei brucei TREU927]	-	-	-	-	-	GO:0043169//cation binding	-
Tb11.v5.0233	18.18	17.72	18.9	20.65	19.16	19.45	8101	7184	6651	7586	6886	6043	Tb11.v5.0233.1	predicted nucleotide-binding protein [Trypanosoma congolense IL3000]	-	-	-	-	-	-	-
Tb11.v5.0234	28.3	28.72	26.52	40.74	40.33	42.58	2111	1949	1562	2505	2426	2214	Tb11.v5.0234.1	ADP-ribosylation factor [Trypanosoma brucei brucei TREU927]	-	-	-	-	GO:0044464//cell part	GO:0032550//purine ribonucleoside binding	GO:0035556//intracellular signal transduction
Tb11.v5.0235	43.44	44.71	42.2	34.02	33.96	33.36	3923	3673	3009	2533	2473	2100	Tb11.v5.0235.1	hypothetical protein [Trypanosoma brucei brucei TREU927]	-	-	-	-	-	-	-
Tb11.v5.0236	11.4	11.19	12.44	13.2	12.43	12.23	1220	1089	1051	1164	1072	912	Tb11.v5.0236.1	DNA repair and transcription factor protein [Trypanosoma grayi]	Genetic Information Processing	Replication and repair	ko03420//Nucleotide excision repair	K03144	GO:0043231//intracellular membrane-bounded organelle;GO:0043234//protein complex	GO:0003678//DNA helicase activity	GO:0006281//DNA repair;GO:0032392//DNA geometric change
Tb11.v5.0237	13.45	13.45	14.05	16.05	16.3	15.61	2203	2004	1818	2168	2154	1783	Tb11.v5.0237.1	hypothetical protein [Trypanosoma brucei brucei TREU927]	-	-	-	-	-	-	-
Tb11.v5.0238	14.32	14.77	12.38	22.04	21.57	22.52	3144	2951	2147	3990	3819	3447	Tb11.v5.0238.1	T. brucei spp.-specific protein [Trypanosoma brucei gambiense DAL972]	-	-	-	-	-	-	-
Tb11.v5.0239	20.92	19.78	21.14	23.41	22.7	22.05	3496	3007	2789	3225	3059	2569	Tb11.v5.0239.1	TPR-repeat-containing chaperone protein DnaJ [Trypanosoma brucei brucei TREU927]	-	-	-	-	-	-	-
Tb11.v5.0240	12.73	12.11	13.54	16.31	16.3	16.76	2314	2002	1943	2444	2390	2124	Tb11.v5.0240.1	hypothetical protein [Trypanosoma brucei brucei TREU927]	-	-	-	-	-	GO:0003677//DNA binding	GO:0006281//DNA repair;GO:0006511//ubiquitin-dependent protein catabolic process
Tb11.v5.0241	25.25	26.92	24.75	25.4	24.69	24.43	2496	2420	1932	2070	1968	1683	Tb11.v5.0241.1	dynein heavy chain [Trypanosoma brucei brucei TREU927]	-	-	-	-	GO:0005868//cytoplasmic dynein complex;GO:0042995//cell projection	GO:0003774//motor activity;GO:0032550//purine ribonucleoside binding	GO:0007018//microtubule-based movement;GO:0009605//response to external stimulus;GO:0048870//cell motility
Tb11.v5.0242	16.43	15.68	17.23	13.46	12.92	13.07	9593	8329	7946	6481	6081	5322	Tb11.v5.0242.1	dynein heavy chain [Trypanosoma brucei brucei TREU927]	-	-	-	-	GO:0005868//cytoplasmic dynein complex	GO:0003774//motor activity;GO:0036094//small molecule binding;GO:0097159//organic cyclic compound binding;GO:1901363//heterocyclic compound binding	GO:0007018//microtubule-based movement
Tb11.v5.0243	248.31	268.52	232.1	262.35	274.77	252.67	6620	6512	4886	5766	5907	4696	Tb11.v5.0243.1	40S ribosomal protein S18 [Trypanosoma brucei brucei TREU927]	Genetic Information Processing	Translation	ko03010//Ribosome	K02964	GO:0030529//intracellular ribonucleoprotein complex	GO:0003676//nucleic acid binding;GO:0005198//structural molecule activity	GO:0010467//gene expression
Tb11.v5.0244	17	16.97	20.12	19.53	18.91	17.76	1898	1723	1774	1797	1702	1382	Tb11.v5.0244.1	RNA editing complex protein MP67 [Trypanosoma brucei brucei TREU927]	-	-	-	-	-	GO:0003676//nucleic acid binding;GO:0016891//endoribonuclease activity, producing 5'-phosphomonoesters	GO:0010467//gene expression;GO:0090501//RNA phosphodiester bond hydrolysis
Tb11.v5.0245	17.76	16.44	14.04	23.16	21.79	23.7	4158	3501	2595	4469	4113	3868	Tb11.v5.0245.1	protein kinase [Trypanosoma brucei brucei TREU927]	-	-	-	-	-	GO:0004672//protein kinase activity;GO:0032550//purine ribonucleoside binding	GO:0006464//cellular protein modification process;GO:0006796//phosphate-containing compound metabolic process;GO:0010646//regulation of cell communication
Tb11.v5.0246	35.75	36.35	39.13	36.9	37.39	37.21	1571	1453	1358	1337	1325	1140	Tb11.v5.0246.1	eukaryotic translation initiation factor 6 [Trypanosoma brucei brucei TREU927]	-	-	-	-	GO:0043231//intracellular membrane-bounded organelle;GO:0043232//intracellular non-membrane-bounded organelle	GO:0008135//translation factor activity, RNA binding;GO:0043021//ribonucleoprotein complex binding	GO:0006412//translation;GO:0033753//establishment of ribosome localization;GO:0042255//ribosome assembly
Tb11.v5.0247	15.22	13.48	16.93	18.12	16.9	17.54	814	656	715	799	729	654	Tb11.v5.0247.1	HIRA-interacting protein 5 [Trypanosoma brucei brucei TREU927]	-	-	-	-	GO:0044424//intracellular part	GO:0046914//transition metal ion binding;GO:0051540//metal cluster binding	GO:0009058//biosynthetic process
Tb11.v5.0248	18.24	17.54	20.14	19.29	18.58	18.32	2739	2395	2388	2387	2250	1917	Tb11.v5.0248.1	pre-mRNA splicing factor ATP-dependent RNA helicase [Trypanosoma brucei brucei TREU927]	-	-	-	-	-	GO:0032550//purine ribonucleoside binding;GO:0042623//ATPase activity, coupled	-
Tb11.v5.0249	14.29	15.85	15.18	18.57	18.79	17.83	1522	1536	1277	1631	1614	1324	Tb11.v5.0249.1	protein kinase [Trypanosoma brucei brucei TREU927]	-	-	-	-	GO:0044424//intracellular part	GO:0004712//protein serine/threonine/tyrosine kinase activity;GO:0019901//protein kinase binding;GO:0032550//purine ribonucleoside binding	GO:0043405//regulation of MAP kinase activity
Tb11.v5.0250	8.58	8.39	10.13	8.29	8.72	7.97	781	695	728	622	640	506	Tb11.v5.0250.1	hypothetical protein [Trypanosoma brucei brucei TREU927]	-	-	-	-	-	-	-
Tb11.v5.0251	14.63	14.5	14.23	21.3	21.28	22.07	1733	1563	1331	2080	2033	1823	Tb11.v5.0251.1	phosphatase [Trypanosoma brucei brucei TREU927]	-	-	-	-	-	GO:0004721//phosphoprotein phosphatase activity	GO:0006464//cellular protein modification process;GO:0006796//phosphate-containing compound metabolic process
Tb11.v5.0252	11.92	12.29	12.82	14.13	14.56	14.52	790	741	671	772	778	671	Tb11.v5.0252.1	RNA-binding protein [Trypanosoma rangeli SC58]	-	-	-	-	-	GO:0036094//small molecule binding;GO:0097159//organic cyclic compound binding	-
Tb11.v5.0253	24.41	20.91	22.01	28.24	27.17	26.64	2354	1834	1676	2245	2113	1791	Tb11.v5.0253.1	major facilitator superfamily domain-containing protein 1 [Angomonas deanei]	-	-	-	-	GO:0031224//intrinsic component of membrane	-	GO:0044763//single-organism cellular process
Tb11.v5.0254	102.2	92.38	104.61	50.63	56.62	55.49	32967	27106	26645	13462	14728	12477	Tb11.v5.0254.1	pantothenate kinase subunit [Trypanosoma brucei brucei TREU927]	Metabolism	Metabolism of cofactors and vitamins	ko00770//Pantothenate and CoA biosynthesis	K09680	-	GO:0016301//kinase activity;GO:0032550//purine ribonucleoside binding	GO:0006796//phosphate-containing compound metabolic process;GO:0009108//coenzyme biosynthetic process
Tb11.v5.0255	41.32	37.51	37.98	40.77	39.49	42.72	981	810	712	798	756	707	Tb11.v5.0255.1	DNA-direcetd RNA polymerase II subunit 9 [Trypanosoma brucei brucei TREU927]	Metabolism;Metabolism;Genetic Information Processing	Nucleotide metabolism;Nucleotide metabolism;Transcription	ko00230//Purine metabolism;ko00240//Pyrimidine metabolism;ko03020//RNA polymerase	K03017;K03017;K03017	-	-	-
Tb11.v5.0256	50.79	46.97	45.89	47.79	46.44	48.81	3281	2760	2341	2545	2419	2198	Tb11.v5.0256.1	proteasome subunit beta 3 [Trypanosoma brucei brucei TREU927]	Genetic Information Processing	Folding, sorting and degradation	ko03050//Proteasome	K02735	GO:0043231//intracellular membrane-bounded organelle;GO:0043234//protein complex	GO:0004175//endopeptidase activity	GO:0006508//proteolysis
Tb11.v5.0257	11.48	11.12	12.61	15.79	13.36	13.71	1032	909	895	1170	968	859	Tb11.v5.0257.1	hypothetical protein [Trypanosoma brucei brucei TREU927]	-	-	-	-	-	-	-
Tb11.v5.0258	44.07	45.44	42.3	41.45	39.82	41.77	3789	3554	2872	2938	2761	2504	Tb11.v5.0258.1	flagellar associated protein [Trypanosoma grayi]	-	-	-	-	-	-	-
Tb11.v5.0259	24.54	25.94	24.14	29.48	29.23	30.58	2767	2661	2149	2740	2658	2404	Tb11.v5.0259.1	dhhc zinc finger domain containing protein [Stylonychia lemnae]	-	-	-	-	GO:0031224//intrinsic component of membrane	GO:0016409//palmitoyltransferase activity;GO:0046914//transition metal ion binding	-
Tb11.v5.0260	13.09	13.02	12.55	12.91	10.84	11.9	2836	2565	2147	2305	1893	1798	Tb11.v5.0260.1	neurobeachin/beige protein [Trypanosoma brucei brucei TREU927]	-	-	-	-	-	-	-
Tb11.v5.0261	97.62	115.23	94.9	90.34	94.37	91.56	4871	5230	3739	3716	3797	3185	Tb11.v5.0261.1	adenosine 5'-monophosphoramidase [Trypanosoma brucei brucei TREU927]	-	-	-	-	-	-	-
Tb11.v5.0262	14.89	13.92	17.21	18.81	18.37	17.76	4324	3679	3947	4505	4303	3596	Tb11.v5.0262.1	hypothetical protein [Trypanosoma brucei brucei TREU927]	-	-	-	-	-	-	-
Tb11.v5.0263	103.97	99.4	104.68	88.12	97.51	94.97	10171	8846	8086	7107	7692	6477	Tb11.v5.0263.1	hypothetical protein [Trypanosoma brucei brucei TREU927]	-	-	-	-	-	-	-
Tb11.v5.0264	25.6	24.42	25.5	22.95	22.5	21.96	2441	2118	1920	1804	1730	1460	Tb11.v5.0264.1	PREDICTED: coiled-coil domain-containing protein 96-like [Lepisosteus oculatus]	-	-	-	-	-	-	-
Tb11.v5.0265	173.37	187.97	172.16	83.53	88.45	87.4	12815	12639	10049	5090	5272	4504	Tb11.v5.0265.1	hypothetical protein [Trypanosoma brucei brucei TREU927]	-	-	-	-	-	-	-
Tb11.v5.0266	14.92	14.47	16.7	14.98	14.38	14.54	2288	2018	2022	1894	1778	1554	Tb11.v5.0266.1	hypothetical protein [Trypanosoma brucei brucei TREU927]	-	-	-	-	-	-	-
Tb11.v5.0267	15.65	17.76	16.34	21.58	20.06	21.18	1057	1091	871	1201	1092	997	Tb11.v5.0267.1	hypothetical protein [Trypanosoma brucei brucei TREU927]	-	-	-	-	-	-	-
Tb11.v5.0268	25.53	26.12	25.41	25.75	24.16	28.9	920	856	723	765	702	726	Tb11.v5.0268.1	60S ribosomal protein-like [Trypanosoma brucei brucei TREU927]	-	-	-	-	GO:0030529//intracellular ribonucleoprotein complex	GO:0005198//structural molecule activity	GO:0010467//gene expression;GO:0034645//cellular macromolecule biosynthetic process
Tb11.v5.0269	29.48	28.94	29.41	32.18	32.37	31.61	3192	2850	2514	2872	2826	2386	Tb11.v5.0269.1	histone acetyltransferase [Trypanosoma brucei brucei TREU927]	-	-	-	-	GO:0043231//intracellular membrane-bounded organelle	GO:0090595//acetyl-CoA:L-lysine N6-acetyltransferase	GO:0010468//regulation of gene expression;GO:0016570//histone modification
Tb11.v5.0270	65	61.53	75.45	34.88	34.36	33.4	4042	3481	3705	1788	1723	1448	Tb11.v5.0270.1	nucleoside hydrolase [Trypanosoma brucei brucei TREU927]	Metabolism;Metabolism	Nucleotide metabolism;Metabolism of cofactors and vitamins	ko00230//Purine metabolism;ko00760//Nicotinate and nicotinamide metabolism	K01239;K01239	-	GO:0008477//purine nucleosidase activity	GO:0006166//purine ribonucleoside salvage
Tb11.v5.0271	45.93	44.16	43.08	46.65	44.68	46.34	3617	3163	2679	3028	2837	2544	Tb11.v5.0271.1	trypanin [Trypanosoma brucei brucei TREU927]	-	-	-	-	GO:0005929//cilium;GO:0015630//microtubule cytoskeleton	-	GO:0006928//movement of cell or subcellular component
Tb11.v5.0272	13.55	15.46	14.15	16.98	14.54	16.35	1302	1351	1074	1345	1127	1095	Tb11.v5.0272.1	hypothetical protein [Trypanosoma brucei brucei TREU927]	-	-	-	-	-	-	-
Tb11.v5.0273	21.85	20.11	22.68	16.57	16.02	15.23	6105	5113	5005	3817	3610	2967	Tb11.v5.0273.1	hypothetical protein [Trypanosoma brucei brucei TREU927]	-	-	-	-	-	-	-
Tb11.v5.0274	9.7	9.34	10.77	12.98	11.78	12.01	1041	912	913	1149	1020	899	Tb11.v5.0274.1	condensin subunit 1 [Trypanosoma cruzi Dm28c]	-	-	-	-	-	-	-
Tb11.v5.0275	38.9	37.16	38.87	42.65	42.17	42.09	6103	5303	4815	5516	5334	4603	Tb11.v5.0275.1	major vault protein [Trypanosoma brucei brucei TREU927]	-	-	-	-	-	-	-
Tb11.v5.0276	11.68	9.83	11.34	12.65	11.76	10.66	1037	794	795	926	842	660	Tb11.v5.0276.1	dynein heavy chain [Trypanosoma cruzi Dm28c]	-	-	-	-	GO:0030529//intracellular ribonucleoprotein complex	GO:0005198//structural molecule activity	GO:0010467//gene expression
Tb11.v5.0277	27.37	24.29	31.59	25.79	27.17	26.56	2435	1966	2219	1891	1949	1647	Tb11.v5.0277.1	ATP-dependent DEAD/H RNA helicase [Trypanosoma brucei brucei TREU927]	-	-	-	-	-	GO:0017111//nucleoside-triphosphatase activity;GO:0032550//purine ribonucleoside binding	-
Tb11.v5.0278	7.58	8.79	7.98	8.23	9.55	7.8	332	350	276	297	337	238	Tb11.v5.0278.1	DREV methyltransferase [Trypanosoma cruzi Dm28c]	-	-	-	-	GO:0044424//intracellular part	GO:0016811//hydrolase activity, acting on carbon-nitrogen (but not peptide) bonds, in linear amides	GO:0008152//metabolic process
Tb11.v5.0279	13.87	13.88	15.5	15.69	14.84	15.09	1793	1633	1583	1673	1547	1360	Tb11.v5.0279.1	ATP-dependent DEAD/H RNA helicase [Trypanosoma brucei brucei TREU927]	-	-	-	-	-	GO:0003676//nucleic acid binding;GO:0017111//nucleoside-triphosphatase activity;GO:0032550//purine ribonucleoside binding	-
Tb11.v5.0280	11.53	11.01	11.91	11.13	11.75	11.24	1551	1348	1265	1234	1275	1054	Tb11.v5.0280.1	hypothetical protein [Trypanosoma brucei brucei TREU927]	-	-	-	-	-	-	-
Tb11.v5.0281	22.78	19.3	21.16	24.81	25.05	25.99	4678	3604	3431	4199	4147	3720	Tb11.v5.0281.1	receptor-type adenylate cyclase GRESAG 4 [Trypanosoma brucei brucei TREU927]	Metabolism	Nucleotide metabolism	ko00230//Purine metabolism	K01768	GO:0031224//intrinsic component of membrane	GO:0009975//cyclase activity;GO:0016829//lyase activity	GO:0007165//signal transduction;GO:0009165//nucleotide biosynthetic process;GO:0046058//cAMP metabolic process
Tb11.v5.0282	73.48	76.09	68.09	93.98	94.36	94.33	6475	6099	4738	6827	6705	5795	Tb11.v5.0282.1	expression site-associated gene (ESAG) protein [Trypanosoma brucei brucei TREU927]	-	-	-	-	-	GO:0005488//binding	-
Tb11.v5.0283	4.85	4.89	5.51	2.77	2.98	2.94	8313	7638	7471	3921	4121	3521	Tb11.v5.0283.1	variant surface glycoprotein 1301 [Trypanosoma brucei]	-	-	-	-	-	-	-
Tb11.v5.0284	0	0	0	0.01	0	0	0	0	0	1	0	0	Tb11.v5.0284.1	variant surface glycoprotein (VSG, atypical) [Trypanosoma brucei brucei TREU927]	-	-	-	-	GO:0031224//intrinsic component of membrane	-	-
Tb11.v5.0285	0	0	0	0	0	0	0	0	0	0	0	0	Tb11.v5.0285.1	variant surface glycoprotein 1709 [Trypanosoma brucei]	-	-	-	-	-	-	GO:0030682//evasion or tolerance of host defense response
Tb11.v5.0286	0	0	0	0	0	0	0	0	0	0	0	0	Tb11.v5.0286.1	variant surface glycoprotein (VSG, atypical) [Trypanosoma brucei brucei TREU927]	-	-	-	-	-	-	GO:0051809//passive evasion of immune response of other organism involved in symbiotic interaction
Tb11.v5.0287	3.7	4.1	3.5	5.04	4.62	4.32	6047	6103	4513	6791	6086	4929	Tb11.v5.0287.1	variant surface glycoprotein 1344 [Trypanosoma brucei]	-	-	-	-	-	-	-
Tb11.v5.0288	4.95	4.79	4.74	3.09	3.21	3.03	2165	1906	1637	1114	1133	925	Tb11.v5.0288.1	ribonucleoside-diphosphate reductase small chain [Trypanosoma brucei brucei TREU927]	Metabolism;Metabolism;Metabolism	Nucleotide metabolism;Nucleotide metabolism;Metabolism of other amino acids	ko00230//Purine metabolism;ko00240//Pyrimidine metabolism;ko00480//Glutathione metabolism	K10808;K10808;K10808	-	GO:0016728//oxidoreductase activity, acting on CH or CH2 groups, disulfide as acceptor;GO:0043169//cation binding	GO:0006259//DNA metabolic process;GO:0009132//nucleoside diphosphate metabolic process
Tb11.v5.0289	15.37	14.17	15.99	14.26	14.52	14.42	5581	4681	4587	4271	4252	3651	Tb11.v5.0289.1	ubiquitin ligase [Trypanosoma brucei brucei TREU927]	-	-	-	-	-	GO:0003824//catalytic activity;GO:0046914//transition metal ion binding	-
Tb11.v5.0290	0.29	0.35	0.39	0.26	0.34	0.31	28	31	30	21	27	21	Tb11.v5.0290.1	hypothetical protein [Trypanosoma brucei brucei TREU927]	-	-	-	-	-	-	-
Tb11.v5.0291	23.37	23.74	26.65	24.76	27.29	24.24	1478	1366	1331	1291	1392	1069	Tb11.v5.0291.1	cleavage and polyadenylation specificity factor 30 kDa subunit [Trypanosoma brucei brucei TREU927]	-	-	-	-	-	GO:0046914//transition metal ion binding;GO:0097159//organic cyclic compound binding	-
Tb11.v5.0292	0.16	0.19	0.52	0.19	0.14	0.19	17	18	43	16	12	14	Tb11.v5.0292.1	hypothetical protein [Trypanosoma brucei brucei TREU927]	-	-	-	-	-	-	-
Tb11.v5.0294	17.41	20.29	13.94	26.62	24.16	23.36	7416	7863	4690	9349	8299	6937	Tb11.v5.0294.1	retrotransposon hot spot protein, RHS4 [Trypanosoma brucei]	-	-	-	-	-	-	-
Tb11.v5.0295	29.32	32	27.38	38.27	36.01	36	7472	7418	5510	8039	7399	6395	Tb11.v5.0295.1	retrotransposon hot spot (RHS) protein [Trypanosoma brucei brucei TREU927]	-	-	-	-	-	-	-
Tb11.v5.0296	4.97	6.05	3.39	7.06	6.3	6.21	1801	1993	970	2108	1841	1570	Tb11.v5.0296.1	variant surface glycoprotein 549 [Trypanosoma brucei]	-	-	-	-	-	-	-
Tb11.v5.0297	0	0	0	0	0	0	0	0	0	0	0	0	Tb11.v5.0297.1	variant surface glycoprotein c2 [Trypanosoma evansi]	-	-	-	-	GO:0031224//intrinsic component of membrane	-	-
Tb11.v5.0298	0	0	0	0	0.04	0.04	0	0	0	0	1	1	Tb11.v5.0298.1	variant surface glycoprotein 1275 [Trypanosoma brucei]	-	-	-	-	-	-	-
Tb11.v5.0299	0.14	0.13	0.21	0.22	0.16	0.15	69	56	83	90	64	51	Tb11.v5.0299.1	variant surface glycoprotein (VSG, atypical) [Trypanosoma brucei brucei TREU927]	-	-	-	-	-	-	GO:0051809//passive evasion of immune response of other organism involved in symbiotic interaction
Tb11.v5.0300	0	0.05	0	0	0	0	0	3	0	0	0	0	Tb11.v5.0300.1	variant surface glycoprotein 3394, partial [Trypanosoma brucei]	-	-	-	-	-	-	GO:0030682//evasion or tolerance of host defense response
Tb11.v5.0301	8.29	8.22	7.56	8.9	9.38	8.44	1068	964	769	946	975	758	Tb11.v5.0301.1	sn-2 acyltransferase [Trypanosoma brucei brucei]	-	-	-	-	GO:0031224//intrinsic component of membrane	GO:0016740//transferase activity	-
Tb11.v5.0302	31.57	34.74	26.98	36.82	34.9	38.3	3335	3338	2250	3206	2973	2820	Tb11.v5.0302.1	hypothetical protein [Trypanosoma brucei brucei TREU927]	-	-	-	-	-	-	-
Tb11.v5.0303	10.87	12.58	13.14	15.71	15.5	14.29	900	947	859	1072	1035	825	Tb11.v5.0303.1	hypothetical protein [Trypanosoma brucei brucei TREU927]	-	-	-	-	-	-	-
Tb11.v5.0304	31.15	28.67	31.09	29.69	30.85	29.65	2498	2092	1969	1963	1995	1658	Tb11.v5.0304.1	cation transporter [Trypanosoma brucei brucei TREU927]	-	-	-	-	GO:0031224//intrinsic component of membrane	GO:0015075//ion transmembrane transporter activity	GO:0006812//cation transport;GO:0044763//single-organism cellular process
Tb11.v5.0305	9.11	7.58	12.83	9.93	9.24	11.23	1412	1069	1571	1269	1156	1214	Tb11.v5.0305.1	transcription initiation factor TFIID-like protein [Trypanosoma brucei brucei TREU927]	-	-	-	-	-	GO:0003676//nucleic acid binding	GO:0010467//gene expression;GO:0032774//RNA biosynthetic process;GO:0034645//cellular macromolecule biosynthetic process
Tb11.v5.0306	94.2	41.88	87.96	57.38	54.08	96.34	28800	11647	21234	14461	13332	20533	Tb11.v5.0306.1	class 3 lipase [Trypanosoma brucei brucei TREU927]	-	-	-	-	-	GO:0003824//catalytic activity	GO:0044238//primary metabolic process
Tb11.v5.0307	48.1	129.2	43.96	77.08	88.95	28.17	9995	24420	7213	13203	14904	4081	Tb11.v5.0307.1	hexose transporter [Trypanosoma brucei brucei TREU927]	-	-	-	-	GO:0031224//intrinsic component of membrane	GO:0022857//transmembrane transporter activity	GO:0044763//single-organism cellular process;GO:0044765//single-organism transport
Tb11.v5.0308	64	61.96	59.28	29.6	33.95	38.24	8187	7209	5987	3121	3502	3410	Tb11.v5.0308.1	hexose transporter [Trypanosoma brucei brucei TREU927]	-	-	-	-	GO:0031224//intrinsic component of membrane	GO:0022857//transmembrane transporter activity	GO:0044763//single-organism cellular process;GO:0044765//single-organism transport
Tb11.v5.0309	199.06	191.73	204.06	109.26	124.52	126.76	23921	20958	19363	10824	12066	10619	Tb11.v5.0309.1	hexose transporter [Trypanosoma brucei brucei TREU927]	-	-	-	-	GO:0031224//intrinsic component of membrane	GO:0022857//transmembrane transporter activity	GO:0044763//single-organism cellular process;GO:0044765//single-organism transport
Tb11.v5.0310	99.91	96.5	89.51	48.19	55.81	59.51	12000	10544	8489	4772	5406	4983	Tb11.v5.0310.1	hexose transporter [Trypanosoma brucei brucei TREU927]	-	-	-	-	GO:0031224//intrinsic component of membrane	GO:0022857//transmembrane transporter activity	GO:0044763//single-organism cellular process;GO:0044765//single-organism transport
Tb11.v5.0311	48.98	52.56	50.36	28.07	28.81	32.3	2760	2694	2241	1304	1309	1269	Tb11.v5.0311.1	variant surface glycoprotein 3539, partial [Trypanosoma brucei]	-	-	-	-	-	-	-
Tb11.v5.0312	0	0	0	0	0	0	0	0	0	0	0	0	Tb11.v5.0312.1	variant surface glycoprotein 1204 [Trypanosoma brucei]	-	-	-	-	-	-	-
Tb11.v5.0313	0	0	0	0	0	0	0	0	0	0	0	0	Tb11.v5.0313.1	variant surface glycoprotein 3071, partial [Trypanosoma brucei]	-	-	-	-	-	-	-
Tb11.v5.0314	0.11	0.12	0.02	0.13	0.13	0.12	17	16	2	16	16	13	Tb11.v5.0314.1	variant surface glycoprotein 508 [Trypanosoma brucei]	-	-	-	-	GO:0031224//intrinsic component of membrane	-	-
Tb11.v5.0315	10.11	9.89	9.61	14.19	13.6	14.11	1771	1576	1329	2048	1920	1723	Tb11.v5.0315.1	hypothetical protein [Trypanosoma brucei brucei TREU927]	-	-	-	-	-	-	-
Tb11.v5.0316	0.2	0.18	0.17	0.14	0.3	0.21	70	58	46	40	83	51	Tb11.v5.0316.1	variant surface glycoprotein 1291 [Trypanosoma brucei]	-	-	-	-	-	-	-
Tb11.v5.0317	0.1	0.07	0.08	0.1	0.11	0.07	10	6	6	8	9	5	Tb11.v5.0317.1	hypothetical protein [Trypanosoma brucei brucei TREU927]	-	-	-	-	-	-	-
Tb11.v5.0318	0	0	0	0	0	0	0	0	0	0	0	0	Tb11.v5.0318.1	hyothetical protein [Trypanosoma brucei brucei TREU927]	-	-	-	-	-	-	-
Tb11.v5.0319	0	0	0	0	0	0	0	0	0	0	0	0	Tb11.v5.0319.1	hyothetical protein [Trypanosoma brucei brucei TREU927]	-	-	-	-	-	-	-
Tb11.v5.0320	0	0	0	0	0	0	0	0	0	0	0	0	Tb11.v5.0320.1	hyothetical protein [Trypanosoma brucei brucei TREU927]	-	-	-	-	-	-	-
Tb11.v5.0321	0	0	0	0	0	0	0	0	0	0	0	0	Tb11.v5.0321.1	hyothetical protein [Trypanosoma brucei brucei TREU927]	-	-	-	-	-	-	-
Tb11.v5.0322	0	0	0	0	0	0	0	0	0	0	0	0	Tb11.v5.0322.1	hyothetical protein [Trypanosoma brucei brucei TREU927]	-	-	-	-	-	-	-
Tb11.v5.0323	0.8	0.78	0.88	1.01	0.95	0.94	259	229	224	270	249	212	Tb11.v5.0323.1	hyothetical protein [Trypanosoma brucei brucei TREU927]	-	-	-	-	-	-	-
Tb11.v5.0324	0.03	0.04	0.08	0.07	0.06	0.06	12	15	27	24	18	17	Tb11.v5.0324.1	variant surface glycoprotein [Trypanosoma brucei]	-	-	-	-	-	-	-
Tb11.v5.0325	132.99	116.89	115.22	130.24	125.66	121.8	7427	5938	5081	5996	5659	4742	Tb11.v5.0325.1	retrotransposon hotspot (RHS) protein 1 [Trypanosoma brucei brucei TREU927]	-	-	-	-	-	-	-
Tb11.v5.0326	276.05	300.32	240.48	287.17	281.64	292.1	14084	13938	9688	12078	11587	10389	Tb11.v5.0326.1	retrotransposon hotspot (RHS) protein 1 [Trypanosoma brucei brucei TREU927]	-	-	-	-	-	-	-
Tb11.v5.0327	0.14	0.18	0.21	0.16	0.22	0.26	40	46	46	37	49	50	Tb11.v5.0327.1	variant surface glycoprotein 1184 [Trypanosoma brucei]	-	-	-	-	-	-	-
Tb11.v5.0328	0	0	0	0	0	0.06	0	0	0	0	0	2	Tb11.v5.0328.1	UDP-Gal/UDP-GlcNAc-dependent glycosyltransferase [Trypanosoma brucei brucei TREU927]	-	-	-	-	-	GO:0016757//transferase activity, transferring glycosyl groups	GO:0006497//protein lipidation
Tb11.v5.0329	0.04	0.06	0.01	0.03	0.06	0.03	5	8	1	3	7	3	Tb11.v5.0329.1	variant surface glycoprotein 1528 [Trypanosoma brucei]	-	-	-	-	-	-	-
Tb11.v5.0330	322.58	316.13	297.55	160.58	184.83	183.88	44394	39576	32335	18218	20512	17642	Tb11.v5.0330.1	hexose transporter [Trypanosoma brucei brucei TREU927]	-	-	-	-	GO:0031224//intrinsic component of membrane	GO:0022857//transmembrane transporter activity	GO:0044763//single-organism cellular process;GO:0044765//single-organism transport
Tb11.v5.0331	124.23	123.68	119.5	91.92	99.31	103.2	11414	10337	8670	6962	7358	6610	Tb11.v5.0331.1	glucose transporter [Trypanosoma brucei gambiense DAL972]	-	-	-	-	GO:0031224//intrinsic component of membrane	GO:0022857//transmembrane transporter activity;GO:0060089//molecular transducer activity	GO:0044707//single-multicellular organism process;GO:0044763//single-organism cellular process;GO:0044765//single-organism transport
Tb11.v5.0332	55.73	55.51	54.16	50.66	55.05	55.98	7516	6810	5768	5633	5987	5263	Tb11.v5.0332.1	glucose transporter [Trypanosoma brucei brucei TREU927]	-	-	-	-	GO:0031224//intrinsic component of membrane	GO:0022857//transmembrane transporter activity;GO:0060089//molecular transducer activity	GO:0044707//single-multicellular organism process;GO:0044763//single-organism cellular process;GO:0044765//single-organism transport
Tb11.v5.0333	6.37	6.19	6.07	5.31	5.37	5.56	3736	3303	2812	2569	2541	2273	Tb11.v5.0333.1	RecName: Full=Glucose transporter 2C	-	-	-	-	GO:0031224//intrinsic component of membrane	GO:0022857//transmembrane transporter activity	GO:0044763//single-organism cellular process;GO:0044765//single-organism transport
Tb11.v5.0334	0	0	0	0	0	0	0	0	0	0	0	0	Tb11.v5.0334.1	variant surface glycoprotein 2001, partial [Trypanosoma brucei]	-	-	-	-	-	-	-
Tb11.v5.0335	0	0	0	0	0	0	0	0	0	0	0	0	Tb11.v5.0335.1	variant surface glycoprotein [Trypanosoma brucei brucei TREU927]	-	-	-	-	-	-	-
Tb11.v5.0336	3.13	2.82	6.22	4.28	3.94	3.96	2968	2431	4658	3346	3016	2618	Tb11.v5.0336.1	variant surface glycoprotein [Trypanosoma brucei brucei TREU927]	-	-	-	-	-	-	-
Tb11.v5.0337	6.94	6.81	5.06	6.9	6.45	6.68	9922	8857	5713	8138	7436	6667	Tb11.v5.0337.1	predicted WD40 protein [Trypanosoma congolense IL3000]	-	-	-	-	-	-	-
Tb11.v5.0338	107.55	112.56	105.04	118.88	125.5	123.59	27345	26034	21089	24917	25731	21906	Tb11.v5.0338.1	hypothetical protein [Trypanosoma brucei brucei TREU927]	-	-	-	-	-	-	-
Tb11.v5.0339	26.5	26.08	24.3	22.42	20.72	20.88	2673	2393	1935	1864	1685	1468	Tb11.v5.0339.1	GPI transamidase component Tta2 [Trypanosoma cruzi Dm28c]	-	-	-	-	-	-	-
Tb11.v5.0340	19.95	18.16	19.65	17.44	17.85	17.2	1770	1466	1377	1276	1277	1064	Tb11.v5.0340.1	ribonuclease H [Trypanosoma brucei brucei TREU927]	Genetic Information Processing	Replication and repair	ko03030//DNA replication	K10743	-	GO:0003676//nucleic acid binding;GO:0016891//endoribonuclease activity, producing 5'-phosphomonoesters	GO:0090501//RNA phosphodiester bond hydrolysis
Tb11.v5.0341	12.81	12.23	13.58	16.84	16.69	17.48	1058	919	886	1147	1112	1007	Tb11.v5.0341.1	hypothetical protein [Trypanosoma brucei brucei TREU927]	-	-	-	-	-	-	-
Tb11.v5.0342	31.23	30.42	29.39	41.81	38.77	39.45	3718	3294	2763	4103	3722	3274	Tb11.v5.0342.1	chaperone protein DnaJ [Trypanosoma brucei brucei TREU927]	-	-	-	-	-	-	-
Tb11.v5.0343	1.51	1.33	1.25	1.83	2.55	1.77	55	44	36	55	75	45	Tb11.v5.0343.1	bloodstream stage alanine-rich protein BARP [Trypanosoma brucei brucei TREU927]	-	-	-	-	-	-	-
Tb11.v5.0344	15.51	16.61	16.13	22.56	20.18	23.89	733	714	602	879	769	787	Tb11.v5.0344.1	bloodstream stage alanine-rich protein BARP [Trypanosoma brucei brucei TREU927]	-	-	-	-	-	-	-
Tb11.v5.0345	1.62	1.97	1.62	1.46	1.73	1.77	255	282	202	190	220	195	Tb11.v5.0345.1	bloodstream stage alanine-rich protein BARP [Trypanosoma brucei brucei TREU927]	-	-	-	-	-	-	-
Tb11.v5.0346	2.28	1.69	2.19	2.54	3	2.88	436	294	330	400	462	383	Tb11.v5.0346.1	bloodstream stage alanine-rich protein BARP [Trypanosoma brucei brucei TREU927]	-	-	-	-	-	-	-
Tb11.v5.0348	14.32	15.1	14.83	15.62	14.01	14.43	1379	1323	1128	1240	1088	969	Tb11.v5.0348.1	hypothetical protein [Trypanosoma brucei brucei TREU927]	-	-	-	-	-	-	-
Tb11.v5.0349	11.11	11.54	10.19	12.74	11.94	12.37	9707	9169	7029	9174	8408	7535	Tb11.v5.0349.1	DNA-directed RNA polymerase III [Trypanosoma brucei brucei TREU927]	Metabolism;Metabolism;Genetic Information Processing	Nucleotide metabolism;Nucleotide metabolism;Transcription	ko00230//Purine metabolism;ko00240//Pyrimidine metabolism;ko03020//RNA polymerase	K03021;K03021;K03021	-	GO:0001882//nucleoside binding;GO:0003676//nucleic acid binding;GO:0034062//RNA polymerase activity	GO:0034645//cellular macromolecule biosynthetic process
Tb11.v5.0350	0	0	0	0	0	0	0	0	0	0	0	0	Tb11.v5.0350.1	variant surface glycoprotein 1422 [Trypanosoma brucei]	-	-	-	-	-	-	-
Tb11.v5.0351	0	0	0	0	0.01	0.01	0	0	0	1	2	1	Tb11.v5.0351.1	variant surface glycoprotein 576 [Trypanosoma brucei]	-	-	-	-	-	-	-
Tb11.v5.0353	0.71	0.87	0.48	1.06	1.07	1.21	290	321	155	355	349	343	Tb11.v5.0353.1	retrotransposon hot spot (RHS) protein [Trypanosoma brucei brucei TREU927]	-	-	-	-	-	-	-
Tb11.v5.0354	0.27	0.08	0.1	0.05	0.24	0.22	7	2	2	1	5	4	Tb11.v5.0354.1	malate dehydrogenase (quinone) [Trypanosoma grayi]	-	-	-	-	-	-	-
Tb11.v5.0355	19.52	20.05	15.62	19.93	22.26	22.4	744	695	470	626	684	595	Tb11.v5.0355.1	malate dehydrogenase (quinone) [Trypanosoma grayi]	-	-	-	-	-	GO:0003824//catalytic activity	-
Tb11.v5.0356	26.54	27.1	27.27	28.84	28.33	30.08	5958	5535	4835	5338	5129	4708	Tb11.v5.0356.1	cytidine triphosphate synthase [Trypanosoma brucei brucei TREU927]	Metabolism	Nucleotide metabolism	ko00240//Pyrimidine metabolism	K01937	-	GO:0016879//ligase activity, forming carbon-nitrogen bonds;GO:0032550//purine ribonucleoside binding	GO:0006241//CTP biosynthetic process;GO:0009064//glutamine family amino acid metabolic process
Tb11.v5.0357	13.16	14.67	11.14	20.81	21.29	19.73	1217	1234	814	1587	1588	1272	Tb11.v5.0357.1	homocysteine S-methyltransferase [Trypanosoma brucei brucei TREU927]	Metabolism	Amino acid metabolism	ko00270//Cysteine and methionine metabolism	K00547	-	GO:0008172//S-methyltransferase activity	GO:0008152//metabolic process
Tb11.v5.0358	2.8	2.44	2.52	2.87	2.95	2.92	2245	1779	1594	1893	1903	1631	Tb11.v5.0358.1	hyothetical protein [Trypanosoma brucei brucei TREU927]	-	-	-	-	-	-	-
Tb11.v5.0359	30.37	31.59	31.47	35.79	36.13	36.72	6137	5806	5021	5961	5887	5172	Tb11.v5.0359.1	hypothetical protein [Trypanosoma brucei brucei TREU927]	-	-	-	-	-	-	-
Tb11.v5.0360	17.42	15.91	16.38	16.2	15.64	15.63	13936	11579	10349	10685	10087	8715	Tb11.v5.0360.1	aminopeptidase [Trypanosoma brucei brucei TREU927]	-	-	-	-	GO:0044424//intracellular part	GO:0008237//metallopeptidase activity;GO:0008238//exopeptidase activity;GO:0046914//transition metal ion binding	GO:0019538//protein metabolic process
Tb11.v5.0361	3.79	4.14	1.92	5.19	5.31	5.18	1596	1584	638	1801	1800	1518	Tb11.v5.0361.1	variant surface glycoprotein 483 [Trypanosoma brucei]	-	-	-	-	-	-	-
Tb11.v5.0362	0	0	0	0	0	0	0	0	0	0	0	0	Tb11.v5.0362.1	variant surface glycoprotein 1185 [Trypanosoma brucei]	-	-	-	-	-	-	GO:0030682//evasion or tolerance of host defense response
Tb11.v5.0363	0.01	0	0	0	0	0	1	0	0	0	0	0	Tb11.v5.0363.1	variant surface glycoprotein 508 [Trypanosoma brucei]	-	-	-	-	-	-	-
Tb11.v5.0364	3.14	2.75	2.87	2.97	2.99	2.73	4476	3568	3227	3484	3429	2710	Tb11.v5.0364.1	hypothetical protein [Trypanosoma brucei brucei TREU927]	-	-	-	-	-	-	-
Tb11.v5.0365	35.05	34.17	36.05	32.59	34.08	35.31	5512	4888	4477	4225	4322	3871	Tb11.v5.0365.1	hypothetical protein, conserved [Trypanosoma brucei gambiense DAL972]	-	-	-	-	-	-	-
Tb11.v5.0366	15.29	14.8	15.48	14.6	15.57	15.31	5853	5155	4679	4606	4805	4086	Tb11.v5.0366.1	PREDICTED: ELKS/Rab6-interacting/CAST family member 1-like, partial [Apaloderma vittatum]	-	-	-	-	GO:0005856//cytoskeleton	-	GO:0009987//cellular process
Tb11.v5.0367	9.75	10.36	9.2	8.29	7.9	7.92	675	652	503	473	441	382	Tb11.v5.0367.1	expression site-associated gene (ESAG) protein [Trypanosoma brucei brucei TREU927]	-	-	-	-	-	-	-
Tb11.v5.0368	0.07	0.41	0.34	0.21	0.2	0.34	5	25	18	12	11	16	Tb11.v5.0368.1	LOW QUALITY PROTEIN: T. brucei spp.-specific protein [Trypanosoma brucei gambiense DAL972]	-	-	-	-	-	-	-
Tb11.v5.0369	0.14	0.13	0.14	0.16	0.18	0.08	10	8	8	9	10	4	Tb11.v5.0369.1	LOW QUALITY PROTEIN: T. brucei spp.-specific protein [Trypanosoma brucei gambiense DAL972]	-	-	-	-	-	-	-
Tb11.v5.0371	19.99	19.46	21.09	23.11	20.65	21.33	1391	1232	1159	1326	1159	1035	Tb11.v5.0371.1	mitochondrial editosome-like complex associated TUTase [Trypanosoma brucei]	-	-	-	-	-	GO:0016772//transferase activity, transferring phosphorus-containing groups	-
Tb11.v5.0372	16.9	17.41	18.2	15.9	17.11	14.57	1564	1466	1330	1213	1277	940	Tb11.v5.0372.1	hypothetical protein [Trypanosoma brucei brucei TREU927]	-	-	-	-	-	-	-
Tb11.v5.0373	13.38	16.85	11.14	18.19	17.68	16.08	759	870	499	851	809	636	Tb11.v5.0373.1	hypothetical protein [Trypanosoma brucei brucei TREU927]	-	-	-	-	-	-	-
Tb11.v5.0374	2.79	2.74	2.92	3.33	3.26	2.97	2495	2230	2061	2456	2352	1855	Tb11.v5.0374.1	hypothetical protein [Trypanosoma brucei brucei TREU927]	-	-	-	-	-	-	-
Tb11.v5.0375	1.02	0.91	0.06	1.29	1.4	1.3	602	490	27	631	670	536	Tb11.v5.0375.1	hypothetical protein [Trypanosoma brucei brucei TREU927]	-	-	-	-	-	-	-
Tb11.v5.0376	0.18	0.14	0.18	0.17	0.19	0.2	69	46	53	54	58	52	Tb11.v5.0376.1	variant surface glycoprotein 3421, partial [Trypanosoma brucei]	-	-	-	-	-	-	-
Tb11.v5.0377	44.83	29.3	43.72	29.18	34.24	27.37	5797	3447	4464	3111	3570	2467	Tb11.v5.0377.1	hypothetical protein, conserved [Trypanosoma brucei gambiense DAL972]	-	-	-	-	-	-	-
Tb11.v5.0378	7.99	7.71	10.41	7.49	8.64	8.4	8343	7323	8585	6453	7278	6114	Tb11.v5.0378.1	hypothetical protein, conserved [Trypanosoma brucei gambiense DAL972]	-	-	-	-	-	-	-
Tb11.v5.0379	5.77	6.21	6.04	6.28	7.5	6.31	597	584	493	535	625	455	Tb11.v5.0379.1	receptor-type adenylate cyclase GRESAG 4 [Trypanosoma brucei brucei TREU927]	Metabolism	Nucleotide metabolism	ko00230//Purine metabolism	K01768	GO:0031224//intrinsic component of membrane	GO:0009975//cyclase activity;GO:0016829//lyase activity	GO:0007165//signal transduction;GO:0009165//nucleotide biosynthetic process;GO:0046058//cAMP metabolic process
Tb11.v5.0380	1.26	1.14	1.24	1.6	1.41	1.31	472	388	367	493	424	341	Tb11.v5.0380.1	receptor-type adenylate cyclase GRESAG 4 [Trypanosoma brucei brucei TREU927]	Metabolism	Nucleotide metabolism	ko00230//Purine metabolism	K01768	GO:0031224//intrinsic component of membrane	GO:0009975//cyclase activity;GO:0016829//lyase activity	GO:0007165//signal transduction;GO:0009165//nucleotide biosynthetic process;GO:0046058//cAMP metabolic process
Tb11.v5.0381	0.95	0.88	0.81	2.12	1.6	1.99	574	486	389	1059	784	842	Tb11.v5.0381.1	hypothetical protein Tb10.v4.0128 [Trypanosoma brucei brucei TREU927]	-	-	-	-	-	-	-
Tb11.v5.0382	14.09	12.55	15.44	13.55	13.76	13.37	526	426	455	417	414	348	Tb11.v5.0382.1	hypothetical protein [Trypanosoma brucei brucei TREU927]	-	-	-	-	-	-	-
Tb11.v5.0383	4.38	7.49	3.51	3.59	4.24	3.8	811	1262	514	548	633	491	Tb11.v5.0383.1	zeta tubulin [Trypanosoma brucei brucei TREU927]	-	-	-	-	GO:0015630//microtubule cytoskeleton	GO:0032550//purine ribonucleoside binding	GO:0044763//single-organism cellular process
Tb11.v5.0384	29.21	24.56	30.51	29.71	28.36	28.95	5911	4522	4876	4957	4628	4085	Tb11.v5.0384.1	glycerol-3-phosphate dehydrogenase (FAD-dependent) [Trypanosoma brucei brucei TREU927]	Metabolism	Lipid metabolism	ko00564//Glycerophospholipid metabolism	K00111	GO:0044444//cytoplasmic part	GO:0052590//sn-glycerol-3-phosphate:ubiquinone oxidoreductase activity	GO:0044710//single-organism metabolic process;GO:0052646//alditol phosphate metabolic process
Tb11.v5.0385	0	0	0	0	0	0	0	0	0	0	0	0	Tb11.v5.0385.1	variant surface glycoprotein 3406, partial [Trypanosoma brucei]	-	-	-	-	-	-	-
Tb11.v5.0386	0	0	0	0	0	0	0	0	0	0	0	0	Tb11.v5.0386.1	variant surface glycoprotein 3424, partial [Trypanosoma brucei]	-	-	-	-	GO:0031224//intrinsic component of membrane	-	-
Tb11.v5.0387	27.2	26.65	24.9	40.01	39.17	39.4	3220	2870	2327	3904	3739	3251	Tb11.v5.0387.1	cell-division control protein 2 homolog 6 [Trypanosoma brucei brucei TREU927]	-	-	-	-	-	GO:0004672//protein kinase activity;GO:0032550//purine ribonucleoside binding	GO:0006464//cellular protein modification process;GO:0006796//phosphate-containing compound metabolic process
Tb11.v5.0388	10.81	9.99	13.39	13.06	12.59	11.19	940	790	919	936	883	678	Tb11.v5.0388.1	PHD and RING finger domain-containing protein 1-like [Trypanosoma grayi]	-	-	-	-	-	GO:0046914//transition metal ion binding	-
Tb11.v5.0389	0	0	0	0	0	0	0	0	0	0	0	0	Tb11.v5.0389.1	variant surface glycoprotein 3417, partial [Trypanosoma brucei]	-	-	-	-	GO:0016020//membrane	-	GO:0030682//evasion or tolerance of host defense response
Tb11.v5.0390	3.2	2.71	3.41	3.44	3.89	2.82	347	267	292	308	340	213	Tb11.v5.0390.1	serine/threonine protein phosphatase 2a regulatory subunit [Trypanosoma brucei brucei TREU927]	-	-	-	-	-	-	GO:0015031//protein transport
Tb11.v5.0391	5.58	5.94	6.75	6.48	7.16	6.2	666	645	636	638	689	516	Tb11.v5.0391.1	rRNA biogenesis protein [Trypanosoma brucei brucei TREU927]	-	-	-	-	GO:0043231//intracellular membrane-bounded organelle	-	GO:0006396//RNA processing
Tb11.v5.0392	3.85	3.98	4.33	3.24	3.12	3.01	2332	2195	2073	1621	1526	1270	Tb11.v5.0392.1	kinesin heavy chain [Trypanosoma brucei brucei TREU927]	-	-	-	-	GO:0005875//microtubule associated complex	GO:0003774//motor activity;GO:0015631//tubulin binding;GO:0032550//purine ribonucleoside binding	GO:0007017//microtubule-based process
Tb11.v5.0394	63.31	53.1	59.82	50	49.34	48	18807	14350	14033	12244	11819	9940	Tb11.v5.0394.1	hypothetical protein, conserved, partial [Trypanosoma brucei gambiense DAL972]	-	-	-	-	-	GO:0046914//transition metal ion binding	-
Tb11.v5.0395	0.43	0.4	0.49	0.47	0.44	0.4	257	218	228	228	210	166	Tb11.v5.0395.1	variant surface glycoprotein 507 [Trypanosoma brucei]	-	-	-	-	-	-	-
Tb11.v5.0396	18.08	18.26	17.74	17.79	16.24	18.23	2020	1856	1565	1639	1463	1420	Tb11.v5.0396.1	potassium voltage-gated channel [Trypanosoma brucei brucei TREU927]	-	-	-	-	GO:0034705//potassium channel complex	GO:0005267//potassium channel activity	GO:0030001//metal ion transport;GO:0034220//ion transmembrane transport;GO:0051259//protein oligomerization
Tb11.v5.0397	4.87	3.51	5	4.61	4.38	4.52	4499	2950	3645	3513	3263	2907	Tb11.v5.0397.1	ATP-dependent zinc metallopeptidase [Trypanosoma brucei brucei TREU927]	-	-	-	-	-	GO:0004175//endopeptidase activity;GO:0032550//purine ribonucleoside binding	GO:0019538//protein metabolic process
Tb11.v5.0399	10.56	10.04	10.71	10.92	10.36	10.11	9401	8131	7526	8010	7437	6273	Tb11.v5.0399.1	hypothetical protein [Trypanosoma brucei brucei TREU927]	-	-	-	-	-	-	-
Tb11.v5.0400	0	0	0	0	0	0	0	0	0	0	0	0	Tb11.v5.0400.1	variant surface glycoprotein 1031 [Trypanosoma brucei]	-	-	-	-	-	-	-
Tb11.v5.0401	0	0	0	0	0	0	0	0	0	2	0	1	Tb11.v5.0401.1	variant surface glycoprotein 3267, partial [Trypanosoma brucei]	-	-	-	-	-	-	GO:0030682//evasion or tolerance of host defense response
Tb11.v5.0402	16.46	18.91	13.84	12.3	12.32	12.89	958	1001	636	590	578	523	Tb11.v5.0402.1	bloodstream stage alanine-rich protein BARP [Trypanosoma brucei brucei TREU927]	-	-	-	-	-	-	-
Tb11.v5.0403	6.67	7.06	5.83	6.48	6.54	5.59	388	374	268	311	307	227	Tb11.v5.0403.1	bloodstream stage alanine-rich protein BARP [Trypanosoma brucei brucei TREU927]	-	-	-	-	-	-	-
Tb11.v5.0404	47.79	48.02	43.66	40.6	38.76	39.94	21825	19948	15743	15285	14274	12713	Tb11.v5.0404.1	AIR9 protein [Trypanosoma brucei brucei]	-	-	-	-	-	-	-
Tb11.v5.0405	8.88	8.28	7.59	12.13	10.39	11.02	995	844	672	1121	939	861	Tb11.v5.0405.1	GTP-binding protein [Trypanosoma grayi]	-	-	-	-	-	GO:0032550//purine ribonucleoside binding	-
Tb11.v5.0406	22.52	24.67	20.82	24.71	24.99	24.97	3902	3888	2849	3529	3491	3016	Tb11.v5.0406.1	glycerol uptake protein [Trypanosoma brucei brucei TREU927]	-	-	-	-	GO:0031224//intrinsic component of membrane	GO:0016740//transferase activity	-
Tb11.v5.0407	3.33	2.36	3.23	2.56	2.54	2.37	466	301	357	296	287	232	Tb11.v5.0407.1	hypothetical protein [Trypanosoma brucei brucei TREU927]	-	-	-	-	-	-	-
Tb11.v5.0409	5.58	5.78	5.56	5.28	5.02	5.14	3030	2856	2384	2363	2198	1946	Tb11.v5.0409.1	guanine deaminase [Trypanosoma brucei brucei TREU927]	Metabolism	Nucleotide metabolism	ko00230//Purine metabolism	K01487	-	GO:0016814//hydrolase activity, acting on carbon-nitrogen (but not peptide) bonds, in cyclic amidines;GO:0046914//transition metal ion binding	GO:0006145//purine nucleobase catabolic process
Tb11.v5.0410	9.42	8.57	8.9	11.26	10.33	10.85	2884	2385	2150	2840	2550	2315	Tb11.v5.0410.1	antigenic protein [Trypanosoma brucei brucei TREU927]	-	-	-	-	-	GO:0003774//motor activity	GO:0007017//microtubule-based process
Tb11.v5.0411	62.58	68.15	62.46	86.34	79.35	81.11	4710	4666	3712	5357	4816	4256	Tb11.v5.0411.1	peptidylprolyl isomerase-like protein [Trypanosoma brucei brucei TREU927]	-	-	-	-	-	GO:0003824//catalytic activity	GO:0044267//cellular protein metabolic process
Tb11.v5.0412	21.86	21.78	21.06	26.46	24.37	23.63	3103	2812	2360	3096	2789	2338	Tb11.v5.0412.1	hypothetical protein [Trypanosoma brucei brucei TREU927]	-	-	-	-	-	-	-
Tb11.v5.0413	1.82	1.64	1.64	2.07	2.05	2.17	619	505	441	580	562	514	Tb11.v5.0413.1	expression site-associated gene (ESAG) protein [Trypanosoma brucei brucei TREU927]	-	-	-	-	-	-	-
Tb11.v5.0414	55.09	56.81	56.96	37	37.57	38.59	11366	10663	9280	6293	6250	5551	Tb11.v5.0414.1	ATP-dependent DEAD/H RNA helicase [Trypanosoma brucei brucei TREU927]	-	-	-	-	-	GO:0017111//nucleoside-triphosphatase activity;GO:0032550//purine ribonucleoside binding	-
Tb11.v5.0415	4.37	5.33	5.33	6.23	6	5.48	368	409	355	433	408	322	Tb11.v5.0415.1	rRNA dimethyltransferase [Trypanosoma brucei brucei TREU927]	-	-	-	-	-	GO:0008170//N-methyltransferase activity;GO:0008173//RNA methyltransferase activity	GO:0000154//rRNA modification
Tb11.v5.0416	0.55	0.66	0.73	0.89	0.74	0.76	377	407	390	500	407	362	Tb11.v5.0416.1	variant surface glycoprotein 394 [Trypanosoma brucei]	-	-	-	-	-	-	-
Tb11.v5.0417	3.01	1.35	1.1	1.5	3.96	1.47	3092	1259	888	1268	3279	1049	Tb11.v5.0417.1	variant surface glycoprotein [Trypanosoma brucei brucei TREU927]	-	-	-	-	-	-	-
Tb11.v5.0418	1.79	13.9	12.45	18.45	2.79	17.04	325	2300	1789	2768	410	2162	Tb11.v5.0418.1	type A von Willebrand factor domain-containing protein [Polysphondylium pallidum PN500]	-	-	-	-	-	GO:0017111//nucleoside-triphosphatase activity;GO:0032550//purine ribonucleoside binding	-
Tb11.v5.0419	4.81	4.49	4.47	7.55	7.26	6.74	594	505	436	769	724	581	Tb11.v5.0419.1	midasin-like [Mucor ambiguus]	-	-	-	-	-	-	-
Tb11.v5.0420	91.01	81.63	91.82	45.77	49.57	53.07	7070	5768	5632	2931	3105	2874	Tb11.v5.0420.1	hypothetical protein [Trypanosoma brucei brucei TREU927]	-	-	-	-	-	-	-
Tb11.v5.0421	26.01	26.12	25.08	32.74	29.06	30.35	2431	2220	1851	2522	2190	1977	Tb11.v5.0421.1	75 kDa invariant surface glycoprotein [Trypanosoma brucei brucei TREU927]	-	-	-	-	-	-	-
Tb11.v5.0422	16.17	17.65	16.62	18.48	18.41	18.36	2895	2874	2350	2728	2658	2292	Tb11.v5.0422.1	SET domain protein [Angomonas deanei]	-	-	-	-	GO:0043231//intracellular membrane-bounded organelle	GO:0016279//protein-lysine N-methyltransferase activity	GO:0016571//histone methylation
Tb11.v5.0423	15.53	16.83	13.32	19.99	18.8	18.67	3046	3002	2063	3231	2973	2552	Tb11.v5.0423.1	hypothetical protein [Trypanosoma brucei brucei TREU927]	-	-	-	-	-	GO:0046914//transition metal ion binding;GO:0060089//molecular transducer activity	GO:0044707//single-multicellular organism process
Tb11.v5.0424	6.13	5.23	5.94	5.02	5.06	4.05	682	529	522	461	454	314	Tb11.v5.0424.1	receptor-type adenylate cyclase GRESAG 4 [Trypanosoma brucei brucei TREU927]	Metabolism	Nucleotide metabolism	ko00230//Purine metabolism	K01768	GO:0031224//intrinsic component of membrane	GO:0009975//cyclase activity;GO:0016829//lyase activity;GO:0036094//small molecule binding;GO:0043167//ion binding;GO:0097159//organic cyclic compound binding;GO:1901363//heterocyclic compound binding	GO:0007165//signal transduction;GO:0009165//nucleotide biosynthetic process;GO:0046058//cAMP metabolic process
Tb11.v5.0425	26.21	20.87	21.56	21.27	24.35	22.9	2476	1793	1608	1656	1855	1508	Tb11.v5.0425.1	receptor-type adenylate cyclase GRESAG 4 [Trypanosoma brucei brucei TREU927]	Metabolism	Nucleotide metabolism	ko00230//Purine metabolism	K01768	GO:0031224//intrinsic component of membrane	GO:0009975//cyclase activity;GO:0016829//lyase activity;GO:0032550//purine ribonucleoside binding;GO:0043169//cation binding	GO:0007165//signal transduction;GO:0009165//nucleotide biosynthetic process;GO:0046058//cAMP metabolic process
Tb11.v5.0426	21.18	20.55	20.47	23.28	23.91	22.99	2228	1966	1700	2019	2028	1686	Tb11.v5.0426.1	hypothetical protein [Trypanosoma brucei brucei TREU927]	-	-	-	-	-	-	-
Tb11.v5.0427	23.58	25.91	25.65	24.2	22.96	22.94	1628	1627	1398	1377	1278	1104	Tb11.v5.0427.1	peroxisome assembly protein [Trypanosoma brucei brucei TREU927]	-	-	-	-	GO:0031231//intrinsic component of peroxisomal membrane	GO:0005515//protein binding;GO:0046914//transition metal ion binding	GO:0006605//protein targeting
Tb11.v5.0428	19	17.82	19.85	18.75	17.15	18.26	1990	1698	1642	1619	1448	1333	Tb11.v5.0428.1	hypothetical protein [Trypanosoma brucei brucei TREU927]	-	-	-	-	-	-	-
Tb11.v5.0429	13.86	13.11	15.05	10.7	11.92	10.51	3032	2608	2600	1930	2102	1603	Tb11.v5.0429.1	receptor-type adenylate cyclase GRESAG 4 [Trypanosoma brucei brucei TREU927]	Metabolism	Nucleotide metabolism	ko00230//Purine metabolism	K01768	GO:0009536//plastid;GO:0031224//intrinsic component of membrane	GO:0009975//cyclase activity;GO:0016829//lyase activity	GO:0007165//signal transduction;GO:0009165//nucleotide biosynthetic process;GO:0046058//cAMP metabolic process
Tb11.v5.0430	13.27	13.58	12.25	17.5	16.67	15.09	391	364	285	425	396	310	Tb11.v5.0430.1	ankyrin [Trypanosoma brucei brucei TREU927]	-	-	-	-	-	-	-
Tb11.v5.0431	6.58	6.46	6.22	7.03	6.62	5.95	3214	2870	2398	2830	2607	2026	Tb11.v5.0431.1	receptor-type adenylate cyclase GRESAG 4 [Trypanosoma brucei brucei TREU927]	Metabolism	Nucleotide metabolism	ko00230//Purine metabolism	K01768	GO:0031224//intrinsic component of membrane	GO:0009975//cyclase activity;GO:0016829//lyase activity;GO:0032550//purine ribonucleoside binding;GO:0043169//cation binding	GO:0007165//signal transduction;GO:0009165//nucleotide biosynthetic process;GO:0046058//cAMP metabolic process
Tb11.v5.0432	16.26	13.32	14.11	16.12	14.99	15.29	4155	3098	2847	3396	3089	2724	Tb11.v5.0432.1	calpain-like cysteine peptidase, partial [Trypanosoma brucei brucei TREU927]	-	-	-	-	-	-	-
Tb11.v5.0433	7.89	8.53	7.35	8.87	8.21	9.03	5749	5655	4232	5332	4823	4588	Tb11.v5.0433.1	hypothetical protein [Trypanosoma brucei brucei TREU927]	-	-	-	-	-	-	-
Tb11.v5.0434	13.92	13.45	14.59	13.75	13.09	13.11	2791	2452	2309	2272	2117	1833	Tb11.v5.0434.1	kinesin [Trypanosoma brucei brucei TREU927]	-	-	-	-	GO:0005875//microtubule associated complex	GO:0003774//motor activity;GO:0015631//tubulin binding;GO:0032550//purine ribonucleoside binding	GO:0007017//microtubule-based process
Tb11.v5.0435	33.01	36.44	34.88	32.51	31.59	31.21	7288	7320	6081	5917	5624	4804	Tb11.v5.0435.1	adenylosuccinate synthetase [Trypanosoma brucei brucei TREU927]	Metabolism;Metabolism	Nucleotide metabolism;Amino acid metabolism	ko00230//Purine metabolism;ko00250//Alanine, aspartate and glutamate metabolism	K01939;K01939	GO:0044424//intracellular part	GO:0016879//ligase activity, forming carbon-nitrogen bonds;GO:0032550//purine ribonucleoside binding;GO:0046872//metal ion binding	GO:0006167//AMP biosynthetic process
Tb11.v5.0436	11.18	9.87	9.95	13.04	12.17	12.64	5342	4292	3756	5138	4690	4210	Tb11.v5.0436.1	Leucine Rich Repeat domain protein [Streptococcus agalactiae CJB111]	-	-	-	-	-	-	-
Tb11.v5.0437	22.1	22.3	21.81	27.2	24.96	24.56	4367	4008	3402	4430	3977	3383	Tb11.v5.0437.1	mannosyltransferase-II [Trypanosoma cruzi Dm28c]	-	-	-	-	-	GO:0016757//transferase activity, transferring glycosyl groups	GO:0006497//protein lipidation
Tb11.v5.0438	12.21	11.53	13.36	14.84	15.19	15.4	728	625	629	729	730	640	Tb11.v5.0438.1	hypothetical protein [Trypanosoma brucei brucei TREU927]	-	-	-	-	-	-	-
Tb11.v5.0439	2.72	2.95	2.58	3.5	3.71	3.78	1205	1192	903	1279	1328	1168	Tb11.v5.0439.1	T. brucei spp.-specific protein [Trypanosoma brucei gambiense DAL972]	-	-	-	-	-	-	-
Tb11.v5.0440	3.34	3.2	3.5	3.29	3.49	3.91	585	511	485	475	494	478	Tb11.v5.0440.1	hypothetical protein [Trypanosoma brucei brucei TREU927]	-	-	-	-	-	-	-
Tb11.v5.0442	5.64	6.36	4.78	7.93	6.85	6.17	490	503	328	568	480	374	Tb11.v5.0442.1	retrotransposon hot spot protein, RHS3 [Trypanosoma brucei]	-	-	-	-	-	-	-
Tb11.v5.0444	4.22	4.12	4.26	4.72	4.74	4.85	3779	3353	3010	3483	3420	3024	Tb11.v5.0444.1	hypothetical protein [Trypanosoma brucei brucei TREU927]	-	-	-	-	-	-	-
Tb11.v5.0445	2.73	2.78	2.97	2.95	2.98	2.98	935	864	803	833	823	711	Tb11.v5.0445.1	-	-	-	-	-	-	-	-
Tb11.v5.0446	15.63	15.92	18.03	17.06	16.86	16.63	2078	1925	1892	1869	1807	1541	Tb11.v5.0446.1	serine/threonine protein phosphatase [Bacteriovorax sp. BSW11_IV]	-	-	-	-	-	-	-
Tb11.v5.0447	0	0	0	0	0	0	0	0	0	0	0	0	Tb11.v5.0447.1	variant surface glycoprotein [Trypanosoma brucei]	-	-	-	-	-	-	-
Tb11.v5.0448	15.57	15.06	14.03	17.93	16.48	15.89	3060	2692	2177	2905	2612	2177	Tb11.v5.0448.1	hypothetical leucine-rich repeat protein 1, LRRP1 [Trypanosoma brucei]	-	-	-	-	-	-	-
Tb11.v5.0449	1.71	1.83	1.66	2.02	1.9	1.86	962	941	737	940	866	730	Tb11.v5.0449.1	variant surface glycoprotein 459 [Trypanosoma brucei]	-	-	-	-	-	-	GO:0030682//evasion or tolerance of host defense response
Tb11.v5.0450	12.9	11.35	13.78	14.84	14.4	14.44	1831	1465	1545	1736	1648	1429	Tb11.v5.0450.1	hypothetical protein [Trypanosoma brucei brucei TREU927]	-	-	-	-	-	-	-
Tb11.v5.0451	8.02	8.18	8.08	9.86	10.09	9.64	818	759	651	829	830	686	Tb11.v5.0451.1	hypothetical protein [Trypanosoma brucei brucei TREU927]	-	-	-	-	-	-	-
Tb11.v5.0452	26.39	26.81	28.24	39.81	38.19	40.69	1714	1584	1448	2131	2000	1842	Tb11.v5.0452.1	GTPase activating protein [Trypanosoma brucei brucei TREU927]	-	-	-	-	-	-	-
Tb11.v5.0453	19.83	19.5	19.52	16.77	17.2	16.51	1302	1165	1012	908	911	756	Tb11.v5.0453.1	hypothetical protein [Trypanosoma brucei brucei TREU927]	-	-	-	-	-	-	-
Tb11.v5.0454	17.24	18.49	15.08	13.97	14.51	13.2	1021	996	705	682	693	545	Tb11.v5.0454.1	GTPase activating protein [Trypanosoma brucei brucei TREU927]	-	-	-	-	-	-	-
Tb11.v5.0456	99.01	103.89	96.45	97.35	108.87	107.55	58747	56073	45185	47616	52086	44483	Tb11.v5.0456.1	receptor-type adenylate cyclase GRESAG 4 [Trypanosoma brucei brucei TREU927]	Metabolism	Nucleotide metabolism	ko00230//Purine metabolism	K01768	GO:0031224//intrinsic component of membrane	GO:0009975//cyclase activity;GO:0016829//lyase activity;GO:0036094//small molecule binding;GO:0043167//ion binding;GO:0097159//organic cyclic compound binding;GO:1901363//heterocyclic compound binding	GO:0007165//signal transduction;GO:0009165//nucleotide biosynthetic process;GO:0046058//cAMP metabolic process
Tb11.v5.0458	179.8	182.46	193.77	193.92	199.08	202.9	25077	23150	21340	22297	22391	19728	Tb11.v5.0458.1	phosphoribosylpyrophosphate synthetase [Trypanosoma cruzi Dm28c]	-	-	-	-	-	-	-
Tb11.v5.0459	5.3	5.86	4.32	4.48	4.75	5.32	342	344	220	238	247	239	Tb11.v5.0459.1	variant surface glycoprotein (VSG) [Trypanosoma brucei brucei TREU927]	-	-	-	-	-	-	GO:0030682//evasion or tolerance of host defense response;GO:0051809//passive evasion of immune response of other organism involved in symbiotic interaction
Tb11.v5.0460	0	0	0	0	0	0	0	0	0	0	0	0	Tb11.v5.0460.1	variant surface glycoprotein (VSG) [Trypanosoma brucei brucei TREU927]	-	-	-	-	GO:0031224//intrinsic component of membrane	-	GO:0030682//evasion or tolerance of host defense response;GO:0051809//passive evasion of immune response of other organism involved in symbiotic interaction
Tb11.v5.0461	0	0	0	0	0	0	0	0	0	0	0	0	Tb11.v5.0461.1	variant surface glycoprotein 809 [Trypanosoma brucei]	-	-	-	-	-	-	-
Tb11.v5.0462	2.01	1.8	2.04	2.61	2.59	2.86	256	209	205	274	266	254	Tb11.v5.0462.1	variant surface glycoprotein 3535, partial [Trypanosoma brucei]	-	-	-	-	-	-	-
Tb11.v5.0463	10.79	10.68	10.94	11.17	10.6	11.1	2309	2080	1850	1971	1829	1657	Tb11.v5.0463.1	expression site-associated protein [Trypanosoma brucei brucei TREU927]	-	-	-	-	-	GO:0005488//binding	-
Tb11.v5.0464	21.61	21.64	21.65	28.23	27.27	26.41	2735	2491	2164	2945	2783	2330	Tb11.v5.0464.1	vesicular-fusion protein NsF; N-ethylmaleimide sensitive factor (NsF) [Trypanosoma brucei brucei TREU927]	-	-	-	-	-	GO:0003824//catalytic activity;GO:0032550//purine ribonucleoside binding	-
Tb11.v5.0465	16.38	15.72	19.14	17.56	17.24	17.35	9595	8377	8854	8477	8142	7086	Tb11.v5.0465.1	tRNA pseudouridine synthase A-like protein [Trypanosoma brucei brucei TREU927]	-	-	-	-	-	GO:0003676//nucleic acid binding;GO:0016829//lyase activity;GO:0016866//intramolecular transferase activity	GO:0006399//tRNA metabolic process;GO:0009451//RNA modification
Tb11.v5.0467	30.4	29.69	32.44	25.66	25.53	25.16	8067	7167	6797	5614	5463	4655	Tb11.v5.0467.1	hypothetical protein [Trypanosoma brucei brucei TREU927]	-	-	-	-	-	-	-
Tb11.v5.0468	98.78	85.56	111.25	65.29	79.91	69.87	11416	8994	10152	6220	7447	5629	Tb11.v5.0468.1	alpha tubulin, (fragment) [Trypanosoma brucei gambiense DAL972]	-	-	-	-	GO:0015630//microtubule cytoskeleton;GO:0032991//macromolecular complex	GO:0005198//structural molecule activity;GO:0017111//nucleoside-triphosphatase activity;GO:0032550//purine ribonucleoside binding	GO:0043623//cellular protein complex assembly;GO:0044763//single-organism cellular process
Tb11.v5.0469	278.54	257.01	325.49	210.99	207.8	205.1	27437	23029	25317	17133	16506	14084	Tb11.v5.0469.1	beta tubulin [Trypanosoma brucei brucei TREU927]	-	-	-	-	GO:0015630//microtubule cytoskeleton;GO:0032991//macromolecular complex	GO:0005198//structural molecule activity;GO:0017111//nucleoside-triphosphatase activity;GO:0032550//purine ribonucleoside binding	GO:0007017//microtubule-based process;GO:0043623//cellular protein complex assembly
Tb11.v5.0470	71.46	62.4	78.02	52.56	55.26	52.96	21606	17161	18628	13100	13473	11162	Tb11.v5.0470.1	receptor-type adenylate cyclase GRESAG 4 [Trypanosoma brucei brucei TREU927]	Metabolism	Nucleotide metabolism	ko00230//Purine metabolism	K01768	GO:0031224//intrinsic component of membrane	GO:0005488//binding;GO:0009975//cyclase activity;GO:0016829//lyase activity	GO:0007165//signal transduction;GO:0009165//nucleotide biosynthetic process
Tb11.v5.0471	19.46	19.73	18.64	17.39	18.07	16.87	2467	2276	1866	1818	1847	1491	Tb11.v5.0471.1	hypothetical protein [Trypanosoma brucei brucei TREU927]	-	-	-	-	-	-	-
Tb11.v5.0472	15.1	14.69	14.89	17.21	17.35	17.36	8191	7248	6377	7695	7589	6564	Tb11.v5.0472.1	hypothetical protein [Trypanosoma brucei brucei TREU927]	-	-	-	-	-	-	-
Tb11.v5.0474	10.04	10.76	10.29	11.42	11.4	10.54	1125	1097	910	1055	1030	823	Tb11.v5.0474.1	protein kinase [Trypanosoma brucei brucei TREU927]	-	-	-	-	-	GO:0004672//protein kinase activity;GO:0032550//purine ribonucleoside binding	GO:0006464//cellular protein modification process;GO:0006796//phosphate-containing compound metabolic process
Tb11.v5.0476	20.87	23.01	16.16	25.25	23.45	24.35	6257	6277	3827	6241	5670	5089	Tb11.v5.0476.1	variant surface glycoprotein (VSG)-related [Trypanosoma brucei brucei TREU927]	-	-	-	-	-	-	GO:0051809//passive evasion of immune response of other organism involved in symbiotic interaction
Tb11.v5.0477	9.57	9.4	9.44	9.84	9.52	9.61	5712	5104	4449	4844	4582	3997	Tb11.v5.0477.1	hypothetical protein, conserved [Trypanosoma brucei gambiense DAL972]	-	-	-	-	-	-	-
Tb11.v5.0479	174.53	183.74	180.29	195.74	200.34	201.5	30044	28772	24506	27777	27810	24181	Tb11.v5.0479.1	hypothetical protein [Trypanosoma brucei brucei TREU927]	-	-	-	-	-	-	-
Tb11.v5.0480	13.19	13.53	16.58	14.67	15.36	14.65	1214	1133	1205	1113	1140	940	Tb11.v5.0480.1	DNA-directed RNA polymerase subunit alpha [Trypanosoma brucei brucei TREU927]	Metabolism;Metabolism;Genetic Information Processing	Nucleotide metabolism;Nucleotide metabolism;Transcription	ko00230//Purine metabolism;ko00240//Pyrimidine metabolism;ko03020//RNA polymerase	K03027;K03027;K03027	-	GO:0005515//protein binding;GO:0034062//RNA polymerase activity	GO:0034645//cellular macromolecule biosynthetic process
Tb11.v5.0481	20.36	22.09	22.08	26.59	29.16	27.19	1339	1322	1147	1442	1547	1247	Tb11.v5.0481.1	U3 snoRNA-associated protein UTP11 [Trypanosoma brucei brucei TREU927]	-	-	-	-	GO:0030684//preribosome	-	GO:0016072//rRNA metabolic process
Tb11.v5.0482	13	12.45	14.86	18.49	17.27	18.95	1049	914	947	1230	1124	1066	Tb11.v5.0482.1	hypothetical protein [Trypanosoma brucei brucei TREU927]	-	-	-	-	-	-	-
Tb11.v5.0484	3.89	3.49	3.84	3.56	3.44	3.47	1798	1466	1401	1356	1281	1117	Tb11.v5.0484.1	receptor-type adenylate cyclase GRESAG 4 [Trypanosoma brucei brucei TREU927]	Metabolism	Nucleotide metabolism	ko00230//Purine metabolism	K01768	GO:0031224//intrinsic component of membrane	GO:0009975//cyclase activity;GO:0016829//lyase activity	GO:0007165//signal transduction;GO:0009165//nucleotide biosynthetic process;GO:0046058//cAMP metabolic process
Tb11.v5.0485	11.63	11.94	13.16	12.93	12.58	12.55	1792	1673	1601	1642	1563	1348	Tb11.v5.0485.1	hypothetical protein [Trypanosoma brucei brucei TREU927]	-	-	-	-	-	-	-
Tb11.v5.0486	25.11	23.99	22.4	29	28.32	28.08	985	856	694	938	896	768	Tb11.v5.0486.1	katanin [Trypanosoma brucei brucei TREU927]	-	-	-	-	GO:0015630//microtubule cytoskeleton	GO:0015631//tubulin binding;GO:0032550//purine ribonucleoside binding;GO:0042623//ATPase activity, coupled	GO:0007017//microtubule-based process
Tb11.v5.0487	36.38	41.67	37.09	49.8	47.29	52.01	2403	2504	1935	2712	2519	2395	Tb11.v5.0487.1	programmed cell death protein [Schizosaccharomyces japonicus yFS275]	-	-	-	-	GO:0044424//intracellular part	-	-
Tb11.v5.0488	8.2	8	8.77	8.72	8.59	8.67	381	338	322	334	322	281	Tb11.v5.0488.1	hypothetical protein [Trypanosoma brucei brucei TREU927]	-	-	-	-	-	-	-
Tb11.v5.0489	67.5	65.06	62.25	78.06	71.35	73.57	6713	5886	4889	6400	5722	5101	Tb11.v5.0489.1	retrotransposon hot spot (RHS) protein; retrotransposon hot spot protein 4 (RHS4) [Trypanosoma [Trypanosoma brucei brucei TREU927]	-	-	-	-	-	-	-
Tb11.v5.0490	11.83	11.32	14.53	11.68	8.44	9.04	565	492	548	460	325	301	Tb11.v5.0490.1	hypothetical protein [Trypanosoma brucei brucei TREU927]	-	-	-	-	-	-	-
Tb11.v5.0491	9.68	2.37	5.89	7.57	4.61	6.02	7776	1732	3739	5016	2989	3371	Tb11.v5.0491.1	serine hydrolase [Rhizoctonia solani AG-3 Rhs1AP]	-	-	-	-	-	GO:0032550//purine ribonucleoside binding	-
Tb11.v5.0493	0.21	9.55	3.2	13.67	0.07	14.1	192	7817	2276	10143	51	8845	Tb11.v5.0493.1	kinesin K39 [Trypanosoma brucei brucei TREU927]	-	-	-	-	GO:0005875//microtubule associated complex	GO:0003774//motor activity;GO:0015631//tubulin binding;GO:0032550//purine ribonucleoside binding	GO:0007017//microtubule-based process
Tb11.v5.0494	8.19	8.25	7.79	8.34	9.05	8.93	3651	3345	2740	3065	3251	2774	Tb11.v5.0494.1	antigen LEC-A [Mus sp.]	-	-	-	-	-	GO:0004175//endopeptidase activity;GO:0046914//transition metal ion binding;GO:0097159//organic cyclic compound binding	GO:0009211//pyrimidine deoxyribonucleoside triphosphate metabolic process;GO:0019538//protein metabolic process;GO:0044403//symbiosis, encompassing mutualism through parasitism
Tb11.v5.0495	20.62	18.06	20.04	24.5	18.88	20.79	1273	1014	977	1247	940	895	Tb11.v5.0495.1	H25N7.01 [Trypanosoma brucei]	-	-	-	-	-	-	-
Tb11.v5.0496	38.56	31.06	36.88	39.13	41.07	37.49	5201	3811	3928	4351	4467	3525	Tb11.v5.0496.1	sterol 24-c-methyltransferase [Trypanosoma brucei brucei TREU927]	-	-	-	-	-	GO:0008169//C-methyltransferase activity	GO:0008202//steroid metabolic process
Tb11.v5.0497	2.85	6.66	2.61	3.73	2.46	3.45	4899	10414	3543	5287	3412	4132	Tb11.v5.0497.1	hypothetical protein [Trypanosoma brucei brucei TREU927]	-	-	-	-	-	-	-
Tb11.v5.0498	1.55	4.79	1.39	2.32	9.86	2.06	3340	9365	2353	4106	17093	3090	Tb11.v5.0498.1	lysosomal alpha-mannosidase precursor [Trypanosoma brucei brucei TREU927]	Metabolism	Glycan biosynthesis and metabolism	ko00511//Other glycan degradation	K12311	-	GO:0015923//mannosidase activity;GO:0046914//transition metal ion binding	GO:0019318//hexose metabolic process
Tb11.v5.0499	1.76	1.79	1.9	2	1.96	1.95	385	357	329	361	345	298	Tb11.v5.0499.1	-	-	-	-	-	-	-	-
Tb11.v5.0500	15.6	17.28	17	19.72	18.83	18.3	1233	1242	1061	1285	1200	1008	Tb11.v5.0500.1	2-oxoisovalerate dehydrogenase subunit alpha [Trypanosoma brucei brucei TREU927]	Metabolism;Metabolism	Amino acid metabolism;Carbohydrate metabolism	ko00280//Valine, leucine and isoleucine degradation;ko00640//Propanoate metabolism	K00166;K00166	-	GO:0016624//oxidoreductase activity, acting on the aldehyde or oxo group of donors, disulfide as acceptor	GO:0044710//single-organism metabolic process
Tb11.v5.0501	425.07	386.33	449.75	403.42	449.59	452.37	18776	15523	15687	14690	16014	13930	Tb11.v5.0501.1	40S ribosomal protein S3a [Trypanosoma brucei brucei TREU927]	Genetic Information Processing	Translation	ko03010//Ribosome	K02984	GO:0015935//small ribosomal subunit	GO:0005198//structural molecule activity	GO:0010467//gene expression
Tb11.v5.0502	13.64	13.63	13.29	12.96	12.14	13.17	3415	3103	2626	2675	2451	2299	Tb11.v5.0502.1	hypothetical protein [Trypanosoma brucei brucei TREU927]	-	-	-	-	-	-	-
Tb11.v5.0504	26.48	24.92	26.8	34.69	34.94	34.26	16557	14173	13231	17879	17616	14932	Tb11.v5.0504.1	RNA polymerase IIA largest subunit [Trypanosoma brucei brucei TREU927]	Metabolism;Metabolism;Genetic Information Processing	Nucleotide metabolism;Nucleotide metabolism;Transcription	ko00230//Purine metabolism;ko00240//Pyrimidine metabolism;ko03020//RNA polymerase	K03006;K03006;K03006	GO:0043231//intracellular membrane-bounded organelle	GO:0003676//nucleic acid binding;GO:0034062//RNA polymerase activity;GO:0043169//cation binding	GO:0034645//cellular macromolecule biosynthetic process
Tb11.v5.0505	36.63	39.57	33.58	33.79	32.61	32.69	13091	12865	9477	9957	9398	8144	Tb11.v5.0505.1	Tetratricopeptide TPR_1 repeat-containing protein [Anabaena cylindrica PCC 7122]	-	-	-	-	-	-	-
Tb11.v5.0506	11.58	10.29	12.06	13.3	11.16	11.22	1591	1286	1308	1507	1237	1075	Tb11.v5.0506.1	hypothetical protein [Trypanosoma brucei brucei TREU927]	-	-	-	-	-	-	-
Tb11.v5.0507	21.3	24.95	25.02	30.59	29.09	29.81	1830	1950	1698	2167	2016	1786	Tb11.v5.0507.1	T. brucei spp.-specific protein [Trypanosoma brucei gambiense DAL972]	-	-	-	-	-	-	-
Tb11.v5.0508	18.27	21.26	16.15	22.13	20.55	21.08	5884	6226	4106	5874	5335	4731	Tb11.v5.0508.1	tRNA (adenine-N(1)-)-methyltransferase non-catalytic subunit [Trypanosoma grayi]	-	-	-	-	-	GO:0008135//translation factor activity, RNA binding;GO:0016740//transferase activity	GO:0006417//regulation of translation
Tb11.v5.0509	9.76	11.4	8.17	11.94	11.68	12.62	3361	3574	2223	3392	3244	3030	Tb11.v5.0509.1	hypothetical protein [Trypanosoma brucei brucei TREU927]	-	-	-	-	-	-	-
Tb11.v5.0510	2.4	2.69	2.24	2.62	2.62	2.59	1162	1184	855	1044	1022	872	Tb11.v5.0510.1	MSP-A3 surface protease homolog [Trypanosoma brucei rhodesiense]	-	-	-	-	-	GO:0004175//endopeptidase activity	GO:0019538//protein metabolic process;GO:0022610//biological adhesion
Tb11.v5.0511	0.23	0.31	0.32	0.28	0.26	0.24	19	23	21	19	17	14	Tb11.v5.0511.1	MSP-A1 surface protease homolog [Trypanosoma brucei rhodesiense]	-	-	-	-	-	GO:0004175//endopeptidase activity	GO:0019538//protein metabolic process;GO:0022610//biological adhesion
Tb11.v5.0512	20.41	20.6	21.87	22.55	22.75	23.14	4718	4332	3992	4296	4241	3729	Tb11.v5.0512.1	hypothetical protein [Trypanosoma brucei brucei TREU927]	-	-	-	-	-	-	-
Tb11.v5.0513	5.9	5.48	5.67	8.95	9.49	8.39	3124	2640	2370	3910	4056	3100	Tb11.v5.0513.1	Dullard-like phosphatase domain-containing protein [Trypanosoma grayi]	-	-	-	-	-	-	-
Tb11.v5.0514	45.93	42.65	46.26	90.43	89.19	83.7	3292	2781	2618	5343	5155	4182	Tb11.v5.0514.1	cation transporter [Trypanosoma brucei brucei TREU927]	-	-	-	-	-	GO:0022890//inorganic cation transmembrane transporter activity	GO:0006812//cation transport;GO:0044763//single-organism cellular process
Tb11.v5.0515	14.55	15.23	16.23	15.71	16.01	15.58	2450	2333	2159	2182	2174	1829	Tb11.v5.0515.1	protein kinase [Trypanosoma brucei brucei TREU927]	-	-	-	-	-	GO:0004672//protein kinase activity;GO:0032550//purine ribonucleoside binding	GO:0006464//cellular protein modification process;GO:0006796//phosphate-containing compound metabolic process
Tb11.v5.0516	89.86	90.45	101.19	57.76	61.89	56.28	7807	7149	6942	4137	4336	3409	Tb11.v5.0516.1	glyceraldehyde 3-phosphate dehydrogenase cytosolic [Trypanosoma brucei brucei TREU927]	Metabolism	Carbohydrate metabolism	ko00010//Glycolysis / Gluconeogenesis	K00134	GO:0044424//intracellular part	GO:0000166//nucleotide binding;GO:0016620//oxidoreductase activity, acting on the aldehyde or oxo group of donors, NAD or NADP as acceptor	GO:0006090//pyruvate metabolic process;GO:0019318//hexose metabolic process
Tb11.v5.0517	9.82	10.7	10.6	12.06	11.34	11.53	3833	3797	3266	3879	3570	3138	Tb11.v5.0517.1	cytoplasmic tRNA 2-thiolation protein 2 [Trypanosoma grayi]	-	-	-	-	-	-	-
Tb11.v5.0518	0.67	0.78	0.63	0.85	0.96	0.98	206	217	153	214	236	210	Tb11.v5.0518.1	variant surface glycoprotein 3132, partial [Trypanosoma brucei]	-	-	-	-	-	-	-
Tb11.v5.0519	12.12	13.14	11.49	16.04	15.49	15.59	8346	8229	6244	9104	8602	7484	Tb11.v5.0519.1	hypothetical protein [Trypanosoma brucei brucei TREU927]	-	-	-	-	-	-	-
Tb11.v5.0520	7.28	7.95	6.24	9.64	9.47	9.47	4099	4071	2776	4472	4301	3718	Tb11.v5.0520.1	acetyltransferase [Trypanosoma brucei brucei TREU927]	-	-	-	-	-	GO:0051540//metal cluster binding;GO:0090595//acetyl-CoA:L-lysine N6-acetyltransferase	GO:0016570//histone modification
Tb11.v5.0522	51.01	54.29	59.13	55.71	55.39	53.17	22499	21784	20595	20258	19703	16351	Tb11.v5.0522.1	hypothetical protein [Trypanosoma brucei brucei TREU927]	-	-	-	-	-	-	-
Tb11.v5.0523	17.97	17.84	17.4	17.42	19.02	19.42	1176	1062	899	940	1004	886	Tb11.v5.0523.1	cAMP-dependent protein kinase regulator [Trypanosoma grayi]	-	-	-	-	-	-	-
Tb11.v5.0524	13.83	13.24	12.82	14.49	13.75	13.02	14855	12938	10869	12834	11906	9750	Tb11.v5.0524.1	hypothetical protein [Trypanosoma brucei brucei TREU927]	-	-	-	-	-	-	-
Tb11.v5.0525	19.88	19.42	20.37	16.49	16.77	15.64	6208	5517	5024	4246	4222	3405	Tb11.v5.0525.1	PREDICTED: intraflagellar transport protein 81 homolog [Saccoglossus kowalevskii]	-	-	-	-	GO:0030990//intraciliary transport particle	GO:0008092//cytoskeletal protein binding;GO:0043169//cation binding	GO:0010927//cellular component assembly involved in morphogenesis;GO:0010970//establishment of localization by movement along microtubule
Tb11.v5.0526	1.82	1.82	2.05	1.85	1.81	1.74	232	211	207	195	186	155	Tb11.v5.0526.1	DNA polymerase kappa [Trypanosoma brucei brucei TREU927]	-	-	-	-	-	GO:0003677//DNA binding;GO:0016653//oxidoreductase activity, acting on NAD(P)H, heme protein as acceptor;GO:0034061//DNA polymerase activity	GO:0006259//DNA metabolic process;GO:0044710//single-organism metabolic process
Tb11.v5.0527	20.85	20.02	23.68	19.87	19.1	19.94	2028	1771	1819	1593	1498	1352	Tb11.v5.0527.1	WD repeat domain 92 [Strigomonas culicis]	-	-	-	-	-	-	-
Tb11.v5.0528	9.3	8.85	9.92	9.83	9.47	9.7	2219	1922	1869	1935	1823	1614	Tb11.v5.0528.1	hypothetical protein [Trypanosoma brucei brucei TREU927]	-	-	-	-	-	-	-
Tb11.v5.0529	2.5	2.75	3.11	3.51	3.41	3.37	515	514	505	595	566	483	Tb11.v5.0529.1	ATP-dependent DEAD/H RNA helicase [Trypanosoma brucei brucei TREU927]	-	-	-	-	-	GO:0017111//nucleoside-triphosphatase activity;GO:0032550//purine ribonucleoside binding	-
Tb11.v5.0530	16.13	15.64	17.37	19.81	20.55	19.85	3736	3294	3176	3782	3837	3205	Tb11.v5.0530.1	hypothetical protein [Trypanosoma brucei brucei TREU927]	-	-	-	-	-	-	-
Tb11.v5.0531	1618.91	1573.42	1665.39	553.92	647.07	603.77	148927	131665	120973	42007	48000	38720	Tb11.v5.0531.1	fructose-bisphosphate aldolase glycosomal [Trypanosoma brucei brucei TREU927]	Metabolism;Metabolism;Metabolism;Metabolism	Carbohydrate metabolism;Carbohydrate metabolism;Carbohydrate metabolism;Energy metabolism	ko00010//Glycolysis / Gluconeogenesis;ko00030//Pentose phosphate pathway;ko00051//Fructose and mannose metabolism;ko00680//Methane metabolism	K01623;K01623;K01623;K01623	GO:0005777//peroxisome	GO:0016832//aldehyde-lyase activity	GO:0006090//pyruvate metabolic process
Tb11.v5.0532	2.68	2.96	2.14	3.92	7.79	3.87	1594	1599	1002	1921	3732	1601	Tb11.v5.0532.1	RHS1 [Trypanosoma brucei]	-	-	-	-	-	-	-
Tb11.v5.0533	3.88	4.05	3.45	4.99	10.11	4.46	1864	1773	1312	1977	3920	1496	Tb11.v5.0533.1	retrotransposon hot spot (RHS) protein [Trypanosoma brucei brucei TREU927]	-	-	-	-	-	-	-
Tb11.v5.0534	9.88	10.08	8.91	15.2	14.8	15.04	2534	2351	1804	3215	3062	2690	Tb11.v5.0534.1	protein kinase [Trypanosoma brucei brucei TREU927]	-	-	-	-	-	GO:0016301//kinase activity;GO:0032550//purine ribonucleoside binding;GO:0060089//molecular transducer activity	GO:0006464//cellular protein modification process;GO:0006796//phosphate-containing compound metabolic process;GO:0010468//regulation of gene expression;GO:0050794//regulation of cellular process
Tb11.v5.0535	22.61	20.96	22.34	21.44	22.3	20.96	7028	5927	5483	5495	5590	4542	Tb11.v5.0535.1	minichromosome maintenance complex subunit [Trypanosoma brucei brucei TREU927]	-	-	-	-	-	GO:0003676//nucleic acid binding;GO:0032550//purine ribonucleoside binding	GO:0006259//DNA metabolic process
Tb11.v5.0536	4.4	4.22	3.95	3.41	3.02	3	1301	1136	924	831	721	620	Tb11.v5.0536.1	hypothetical protein [Trypanosoma brucei brucei TREU927]	-	-	-	-	-	-	-
Tb11.v5.0537	12.04	12.32	12.66	13.79	13.68	14.26	7337	6826	6089	6927	6718	6055	Tb11.v5.0537.1	polyubiquitin [Trypanosoma brucei brucei TREU927]	-	-	-	-	GO:0030529//intracellular ribonucleoprotein complex;GO:0043231//intracellular membrane-bounded organelle	GO:0005198//structural molecule activity	GO:0010467//gene expression
Tb11.v5.0538	69.42	67.89	66.37	27.34	28.51	27.68	7232	6433	5459	2348	2395	2010	Tb11.v5.0538.1	69 kDa paraflagellar rod protein [Trypanosoma brucei brucei TREU927]	-	-	-	-	GO:0005929//cilium	GO:0005515//protein binding	-
Tb11.v5.0539	18.1	16.29	18.69	18.1	19.41	18.04	1806	1479	1473	1489	1562	1255	Tb11.v5.0539.1	BBS4-like protein 4 [Trypanosoma cruzi Dm28c]	-	-	-	-	-	-	-
Tb11.v5.0540	33.4	30.35	30.65	15.59	14.52	13.25	3693	3053	2676	1421	1295	1021	Tb11.v5.0540.1	amino acid transporter AATP8 [Trypanosoma brucei brucei]	-	-	-	-	GO:0031224//intrinsic component of membrane	GO:0022804//active transmembrane transporter activity	GO:0046942//carboxylic acid transport
Tb11.v5.0541	57.33	50.54	50.14	16.28	22.06	16.25	2085	1672	1440	488	647	412	Tb11.v5.0541.1	amino acid transporter [Trypanosoma brucei brucei TREU927]	-	-	-	-	GO:0031224//intrinsic component of membrane	GO:0022804//active transmembrane transporter activity	GO:0046942//carboxylic acid transport
Tb11.v5.0542	5.06	6.24	3.97	7.68	7	7.87	1450	1624	898	1812	1616	1571	Tb11.v5.0542.1	hypothetical protein [Trypanosoma brucei brucei TREU927]	-	-	-	-	-	GO:0046914//transition metal ion binding	-
Tb11.v5.0543	112.74	109.08	108.66	104.35	101.8	100.34	15503	13644	11798	11829	11288	9619	Tb11.v5.0543.1	heat shock protein 83 [Trypanosoma brucei brucei TREU927]	-	-	-	-	GO:0005815//microtubule organizing center	GO:0005515//protein binding;GO:0016887//ATPase activity;GO:0032550//purine ribonucleoside binding	GO:0035966//response to topologically incorrect protein;GO:0044267//cellular protein metabolic process
Tb11.v5.0544	13.45	12.86	13.32	12.59	12.42	13.06	4728	4112	3698	3647	3522	3200	Tb11.v5.0544.1	methionyl-tRNA formyltransferase [Trypanosoma brucei brucei TREU927]	Genetic Information Processing;Metabolism	Translation;Metabolism of cofactors and vitamins	ko00970//Aminoacyl-tRNA biosynthesis;ko00670//One carbon pool by folate	K00604;K00604	-	GO:0016742//hydroxymethyl-, formyl- and related transferase activity	GO:0006412//translation;GO:0019988//charged-tRNA amino acid modification
Tb11.v5.0546	12.9	12.25	12.96	11.97	11.57	10.89	12395	10703	9833	9479	8959	7289	Tb11.v5.0546.1	receptor-type adenylate cyclase GRESAG 4 [Trypanosoma brucei brucei TREU927]	Metabolism	Nucleotide metabolism	ko00230//Purine metabolism	K01768	GO:0031224//intrinsic component of membrane	GO:0009975//cyclase activity;GO:0016829//lyase activity	GO:0007165//signal transduction
Tb11.v5.0547	9.16	9.19	9.08	9.19	9.25	8.88	4353	3973	3408	3601	3547	2941	Tb11.v5.0547.1	DNA mismatch repair protein [Trypanosoma brucei brucei TREU927]	Genetic Information Processing	Replication and repair	ko03430//Mismatch repair	K08735	GO:0032300//mismatch repair complex	GO:0003690//double-stranded DNA binding;GO:0032550//purine ribonucleoside binding	GO:0006281//DNA repair
Tb11.v5.0550	9.6	9.49	10.06	10	9.34	8.98	1696	1524	1403	1456	1330	1106	Tb11.v5.0550.1	hypothetical protein [Trypanosoma brucei brucei TREU927]	-	-	-	-	-	-	-
Tb11.v5.0551	14.4	14.49	12.69	18.71	16.15	16.24	2675	2448	1861	2865	2419	2103	Tb11.v5.0551.1	hypothetical leucine-rich repeat protein 1, LRRP1 [Trypanosoma brucei]	-	-	-	-	-	-	-
Tb11.v5.0552	11.93	12.18	12.66	14.64	13.62	15.35	1115	1035	934	1128	1026	1000	Tb11.v5.0552.1	75 kDa invariant surface glycoprotein [Trypanosoma brucei brucei TREU927]	-	-	-	-	-	-	-
Tb11.v5.0553	5.02	5.07	6.01	3.77	5.42	3.53	7388	6785	6984	4573	6434	3625	Tb11.v5.0553.1	ubiquitin hydrolase [Trypanosoma grayi]	Genetic Information Processing	Folding, sorting and degradation	ko03018//RNA degradation	K12571	GO:0036464//cytoplasmic ribonucleoprotein granule	GO:0004527//exonuclease activity;GO:0097159//organic cyclic compound binding	GO:0000956//nuclear-transcribed mRNA catabolic process;GO:0090305//nucleic acid phosphodiester bond hydrolysis
Tb11.v5.0555	6.95	7.11	5.43	9.81	7.63	9.32	8817	8207	5444	10258	7800	8246	Tb11.v5.0555.1	hypothetical protein [Trypanosoma brucei brucei TREU927]	-	-	-	-	-	-	-
Tb11.v5.0556	15.48	15.35	14.25	19.29	18.66	18.97	9218	8315	6703	9471	8963	7874	Tb11.v5.0556.1	protein kinase [Trypanosoma brucei brucei TREU927]	-	-	-	-	-	GO:0004672//protein kinase activity;GO:0016829//lyase activity;GO:0032550//purine ribonucleoside binding	GO:0006464//cellular protein modification process;GO:0007165//signal transduction;GO:0009165//nucleotide biosynthetic process
Tb11.v5.0558	9.87	9.02	10.22	7.54	7.84	7.23	1159	964	948	730	743	592	Tb11.v5.0558.1	oligosaccharyl transferase subunit [Trypanosoma brucei brucei TREU927]	-	-	-	-	-	GO:0016758//transferase activity, transferring hexosyl groups	GO:0006464//cellular protein modification process
Tb11.v5.0559	17.07	16.23	16.56	11.2	11.66	11.33	2624	2269	2009	1419	1445	1214	Tb11.v5.0559.1	oligosaccharyl transferase subunit [Trypanosoma brucei brucei TREU927]	-	-	-	-	-	GO:0016758//transferase activity, transferring hexosyl groups	GO:0006464//cellular protein modification process
Tb11.v5.0560	6.95	7.14	6.23	7.8	7.16	7.23	3171	2967	2247	2934	2637	2301	Tb11.v5.0560.1	hypothetical leucine-rich repeat protein 1, LRRP1 [Trypanosoma brucei]	-	-	-	-	-	-	-
Tb11.v5.0561	31.67	27.63	30.43	16.59	16.42	15.71	2615	2075	1984	1129	1093	904	Tb11.v5.0561.1	fatty acyl CoA synthetase 3 [Trypanosoma brucei gambiense DAL972]	Metabolism;Metabolism;Cellular Processes	Lipid metabolism;Lipid metabolism;Cellular community - prokaryotes	ko00071//Fatty acid degradation;ko00061//Fatty acid biosynthesis;ko02024//Quorum sensing	K01897;K01897;K01897	-	GO:0015645//fatty acid ligase activity	GO:0006631//fatty acid metabolic process
Tb11.v5.0562	6.55	6.26	7.65	7.77	7.92	7.23	1152	1001	1063	1127	1124	887	Tb11.v5.0562.1	NUC156 family protein [Trypanosoma grayi]	-	-	-	-	-	GO:0032550//purine ribonucleoside binding	-
Tb11.v5.0563	3.81	3.42	4.53	4.52	4.66	4.04	626	511	588	613	617	463	Tb11.v5.0563.1	periodic tryptophan protein 2 [Trypanosoma brucei brucei TREU927]	-	-	-	-	-	-	-
Tb11.v5.0564	11.18	10.97	9.4	13.68	11.5	11.45	1178	1051	782	1188	977	841	Tb11.v5.0564.1	protein kinase [Trypanosoma brucei brucei TREU927]	-	-	-	-	-	GO:0004672//protein kinase activity;GO:0032550//purine ribonucleoside binding	GO:0006464//cellular protein modification process;GO:0006796//phosphate-containing compound metabolic process
Tb11.v5.0565	23.05	23.95	23.94	27.48	27.1	26.48	4213	3982	3454	4140	3993	3373	Tb11.v5.0565.1	metallo-peptidase, Clan MA(E) Family M3 [Trypanosoma brucei gambiense DAL972]	-	-	-	-	-	GO:0004175//endopeptidase activity;GO:0043169//cation binding	GO:0019538//protein metabolic process
Tb11.v5.0566	17.44	18.46	17	21	21.15	20.15	7161	6893	5510	7106	7001	5766	Tb11.v5.0566.1	hypothetical protein, conserved [Trypanosoma brucei gambiense DAL972]	-	-	-	-	-	-	-
Tb11.v5.0567	12.74	12.03	10.65	13.76	13.5	12.99	3778	3246	2494	3364	3228	2686	Tb11.v5.0567.1	retrotransposon hot spot (RHS) protein [Trypanosoma brucei brucei TREU927]	-	-	-	-	-	-	-
Tb11.v5.0568	5.05	4.98	3.81	5.93	5.8	5.71	3088	2770	1840	2989	2859	2435	Tb11.v5.0568.1	hypothetical protein, conserved [Trypanosoma brucei gambiense DAL972]	-	-	-	-	-	-	-
Tb11.v5.0569	16.97	16.38	15.59	20.94	20.16	20.68	5330	4679	3866	5421	5106	4529	Tb11.v5.0569.1	amino acid transporter [Trypanosoma brucei brucei TREU927]	-	-	-	-	GO:0031224//intrinsic component of membrane	GO:0022804//active transmembrane transporter activity	GO:0046942//carboxylic acid transport
Tb11.v5.0570	30.81	29.55	31.43	30.63	28.62	28.57	5069	4422	4083	4154	3797	3277	Tb11.v5.0570.1	PREDICTED: breast cancer type 1 susceptibility protein homolog [Hydra vulgaris]	-	-	-	-	-	GO:0046914//transition metal ion binding	-
Tb11.v5.0571	18.06	17.86	19.3	16.56	17.58	16.96	3880	3491	3274	2933	3045	2541	Tb11.v5.0571.1	variant surface glycoprotein 3165, partial [Trypanosoma brucei]	-	-	-	-	-	-	-
Tb11.v5.0572	0.19	0.2	0.28	0.23	0.23	0.22	109	105	125	105	103	85	Tb11.v5.0572.1	RAD50 DNA repair-like protein [Trypanosoma brucei brucei TREU927]	Genetic Information Processing;Genetic Information Processing	Replication and repair;Replication and repair	ko03440//Homologous recombination;ko03450//Non-homologous end-joining	K10866;K10866	GO:0043231//intracellular membrane-bounded organelle;GO:0043234//protein complex	GO:0017111//nucleoside-triphosphatase activity	GO:0006259//DNA metabolic process
Tb11.v5.0573	4.3	3.97	4.36	2.91	1.57	2.75	768	644	615	429	226	342	Tb11.v5.0573.1	RAD50 DNA repair-like protein [Trypanosoma brucei brucei TREU927]	Genetic Information Processing;Genetic Information Processing	Replication and repair;Replication and repair	ko03440//Homologous recombination;ko03450//Non-homologous end-joining	K10866;K10866	GO:0043231//intracellular membrane-bounded organelle;GO:0043234//protein complex	GO:0017111//nucleoside-triphosphatase activity	GO:0006259//DNA metabolic process
Tb11.v5.0574	10.89	11.3	5.51	12.53	6.74	14.18	2114	1996	845	2006	1056	1920	Tb11.v5.0574.1	organic solute carrier partner 1 [Trypanosoma grayi]	-	-	-	-	-	-	-
Tb11.v5.0575	20.13	21.09	17.67	24.23	22.44	23.01	4525	4313	3138	4492	4069	3606	Tb11.v5.0575.1	Coiled-coil domain-containing protein 40 [Monoraphidium neglectum]	-	-	-	-	-	-	-
Tb11.v5.0576	13.87	12.4	11.99	13.95	14.77	16.1	3681	2993	2511	3051	3160	2977	Tb11.v5.0576.1	receptor-type adenylate cyclase GRESAG 4 [Trypanosoma brucei brucei TREU927]	Metabolism	Nucleotide metabolism	ko00230//Purine metabolism	K01768	GO:0031224//intrinsic component of membrane	GO:0009975//cyclase activity;GO:0016829//lyase activity;GO:0032550//purine ribonucleoside binding;GO:0043169//cation binding	GO:0007165//signal transduction;GO:0009165//nucleotide biosynthetic process;GO:0046058//cAMP metabolic process
Tb11.v5.0577	11.62	12.38	10.13	16.08	15.48	16.28	6820	6610	4696	7780	7330	6662	Tb11.v5.0577.1	protein kinase [Trypanosoma brucei brucei TREU927]	-	-	-	-	-	GO:0004672//protein kinase activity;GO:0032550//purine ribonucleoside binding	GO:0006464//cellular protein modification process;GO:0006796//phosphate-containing compound metabolic process
Tb11.v5.0578	57.81	56.66	45.09	70.04	65.41	68	6528	5820	4021	6520	5956	5353	Tb11.v5.0578.1	Pns1p [Rhizophagus irregularis DAOM 197198w]	-	-	-	-	GO:0031224//intrinsic component of membrane	-	-
Tb11.v5.0579	27.4	27.91	24.86	20.63	20.72	20.6	6543	6062	4687	4061	3989	3429	Tb11.v5.0579.1	PREDICTED: protein NLRC3 isoform X1 [Canis lupus familiaris]	-	-	-	-	-	-	-
Tb11.v5.0580	15.66	15.75	15.28	11.07	13.07	13.24	1569	1435	1209	914	1056	925	Tb11.v5.0580.1	delta-6 fatty acid desaturase [Trypanosoma brucei brucei TREU927]	-	-	-	-	-	GO:0016705//oxidoreductase activity, acting on paired donors, with incorporation or reduction of molecular oxygen;GO:0046906//tetrapyrrole binding;GO:0046914//transition metal ion binding	GO:0006631//fatty acid metabolic process
Tb11.v5.0581	21.49	22.26	19.55	25.27	24.54	25.62	19696	18561	14151	19095	18136	16374	Tb11.v5.0581.1	ISG75 [Trypanosoma evansi]	-	-	-	-	GO:0043234//protein complex	-	GO:0008104//protein localization;GO:0048278//vesicle docking
Tb11.v5.0582	37.98	39.39	39.18	32.61	33.42	37.64	2846	2685	2318	2014	2019	1966	Tb11.v5.0582.1	LOW QUALITY PROTEIN: T. brucei spp.-specific protein [Trypanosoma brucei gambiense DAL972]	-	-	-	-	-	-	-
Tb11.v5.0583	4.77	4.69	5.07	5.1	5.19	4.81	1381	1234	1159	1217	1210	970	Tb11.v5.0583.1	PREDICTED: small subunit processome component 20 homolog, partial [Strongylocentrotus purpuratus]	-	-	-	-	-	-	-
Tb11.v5.0584	5.79	5.49	8.08	4.23	4.69	4.33	1450	1250	1597	872	947	756	Tb11.v5.0584.1	hypothetical protein [Trypanosoma brucei brucei TREU927]	-	-	-	-	-	-	-
Tb11.v5.0585	11.49	12.01	9.2	13.73	12.4	12.84	10021	9523	6331	9869	8720	7802	Tb11.v5.0585.1	separase; cysteine peptidase, Clan CD, family C50 [Trypanosoma brucei brucei TREU927]	-	-	-	-	GO:0043231//intracellular membrane-bounded organelle	GO:0016787//hydrolase activity	GO:0019538//protein metabolic process
Tb11.v5.0586	35.49	36.43	38.39	32.2	34.52	33.71	4157	3882	3551	3109	3261	2753	Tb11.v5.0586.1	hypothetical protein [Trypanosoma brucei brucei TREU927]	-	-	-	-	-	GO:0046872//metal ion binding	-
Tb11.v5.0587	30.27	28.2	28.4	25.17	25.57	26.43	6021	5103	4460	4127	4101	3665	Tb11.v5.0587.1	protein kinase A regulatory subunit [Trypanosoma brucei brucei TREU927]	-	-	-	-	GO:0044424//intracellular part	GO:0016772//transferase activity, transferring phosphorus-containing groups;GO:0019887//protein kinase regulator activity	GO:0001932//regulation of protein phosphorylation
Tb11.v5.0588	3.92	4.7	5.08	7.54	6.47	7.39	531	579	543	841	706	697	Tb11.v5.0588.1	pre-rRNA-processing protein TSR1 [Strigomonas culicis]	-	-	-	-	GO:0043231//intracellular membrane-bounded organelle;GO:0043232//intracellular non-membrane-bounded organelle	-	GO:0022613//ribonucleoprotein complex biogenesis
Tb11.v5.0589	37.82	37.1	34.86	39.82	38.01	35.8	4549	4059	3311	3948	3687	3002	Tb11.v5.0589.1	clusterin associated protein 1 [Trypanosoma grayi]	-	-	-	-	-	-	-
Tb11.v5.0590	13.03	12.45	15.7	15.64	15.09	12.49	1104	960	1051	1093	1031	738	Tb11.v5.0590.1	SET and MYND domain-containing protein [Angomonas deanei]	-	-	-	-	-	-	-
Tb11.v5.0591	24.81	28.37	24.9	26.34	26.78	26.19	3118	3243	2471	2729	2714	2294	Tb11.v5.0591.1	hypothetical protein, conserved [Trypanosoma brucei gambiense DAL972]	-	-	-	-	-	-	-
Tb11.v5.0592	5.36	5.72	5.17	6.31	6.08	6.02	2910	2822	2214	2822	2659	2276	Tb11.v5.0592.1	variant surface glycoprotein 1225 [Trypanosoma brucei]	-	-	-	-	-	-	-
Tb11.v5.0593	7.27	7.46	7.22	9.25	8.83	9.03	11640	10869	9133	12216	11403	10090	Tb11.v5.0593.1	hypothetical protein [Trypanosoma brucei brucei TREU927]	-	-	-	-	-	-	-
Tb11.v5.0594	78.72	77.08	76.17	99.45	92.48	94.45	12199	10866	9320	12705	11557	10204	Tb11.v5.0594.1	retrotransposon hot spot (RHS) protein [Trypanosoma brucei brucei TREU927]	-	-	-	-	-	-	-
Tb11.v5.0595	0.48	0.51	0.62	0.74	0.63	0.67	392	376	399	498	414	383	Tb11.v5.0595.1	variant surface glycoprotein 309 [Trypanosoma brucei]	-	-	-	-	-	-	-
Tb11.v5.0596	3.65	3.94	3.66	4.04	3.74	3.85	2487	2445	1967	2272	2053	1827	Tb11.v5.0596.1	serine/threonine protein kinase [Trypanosoma brucei brucei TREU927]	-	-	-	-	-	GO:0004672//protein kinase activity;GO:0032550//purine ribonucleoside binding	GO:0006464//cellular protein modification process;GO:0006796//phosphate-containing compound metabolic process
Tb11.v5.0597	7.08	8.1	7.3	10.04	9.79	10.49	2694	2804	2194	3150	3003	2783	Tb11.v5.0597.1	hypothetical protein [Trypanosoma brucei brucei TREU927]	-	-	-	-	-	-	-
Tb11.v5.0598	18.53	18.8	19.9	24.15	24.02	22.06	3350	3091	2841	3599	3501	2780	Tb11.v5.0598.1	structure-specific endonuclease subunit SLX1 [Angomonas deanei]	-	-	-	-	GO:0043231//intracellular membrane-bounded organelle;GO:0043234//protein complex	GO:0016888//endodeoxyribonuclease activity, producing 5'-phosphomonoesters;GO:0043169//cation binding	GO:0006308//DNA catabolic process;GO:0033554//cellular response to stress
Tb11.v5.0599	0.78	0.86	0.57	1.07	1.02	0.99	114	114	66	129	120	101	Tb11.v5.0599.1	variant surface glycoprotein 753 [Trypanosoma brucei]	-	-	-	-	-	-	-
Tb11.v5.0600	12.05	11.52	14.73	12.47	12.05	12.25	972	845	938	829	784	689	Tb11.v5.0600.1	PREDICTED: box C/D snoRNA protein 1 [Fragaria vesca subsp. vesca]	-	-	-	-	-	GO:0043169//cation binding	-
Tb11.v5.0601	21.09	16.79	22.58	14.1	15.99	15.58	3056	2214	2584	1685	1869	1574	Tb11.v5.0601.1	major surface protease gp63 [Trypanosoma brucei brucei TREU927]	-	-	-	-	-	GO:0004175//endopeptidase activity	GO:0019538//protein metabolic process;GO:0022610//biological adhesion
Tb11.v5.0602	39.78	38.41	38.89	41.13	38.98	39.15	6451	5665	4980	5498	5097	4426	Tb11.v5.0602.1	hypothetical leucine-rich repeat protein 1, LRRP1 [Trypanosoma brucei]	-	-	-	-	-	-	-
Tb11.v5.0603	9.93	10.19	9.64	10.92	10.62	10.3	7328	6840	5618	6643	6321	5300	Tb11.v5.0603.1	hypothetical protein [Trypanosoma brucei brucei TREU927]	-	-	-	-	-	-	-
Tb11.v5.0604	22.79	20.79	20.5	23.36	21.19	20.33	5276	4379	3747	4459	3957	3281	Tb11.v5.0604.1	hypothetical protein [Trypanosoma brucei brucei TREU927]	-	-	-	-	-	-	-
Tb11.v5.0605	452.73	452.18	533.85	159.75	188.76	165.74	42334	38462	39417	12314	14233	10804	Tb11.v5.0605.1	pyruvate kinase [Trypanosoma brucei]	Metabolism;Metabolism;Metabolism	Nucleotide metabolism;Carbohydrate metabolism;Carbohydrate metabolism	ko00230//Purine metabolism;ko00010//Glycolysis / Gluconeogenesis;ko00620//Pyruvate metabolism	K00873;K00873;K00873	-	GO:0016301//kinase activity;GO:0031420//alkali metal ion binding;GO:0032550//purine ribonucleoside binding	GO:0006090//pyruvate metabolic process;GO:0006796//phosphate-containing compound metabolic process
Tb11.v5.0606	20.27	16.13	17.69	15.24	15.03	14.06	1239	897	854	768	741	599	Tb11.v5.0606.1	lipoprotein, type 6 [Trypanosoma grayi]	-	-	-	-	-	-	-
Tb11.v5.0607	0	0.01	0	0.02	0.01	0.03	1	2	1	4	2	5	Tb11.v5.0607.1	T. brucei spp.-specific protein, (fragment), partial [Trypanosoma brucei gambiense DAL972]	-	-	-	-	-	-	-
Tb11.v5.0608	16.71	15.78	18.5	17.85	16.79	16.46	1531	1315	1338	1348	1240	1051	Tb11.v5.0608.1	RNA polymerase III [Trypanosoma brucei]	Metabolism;Metabolism;Genetic Information Processing	Nucleotide metabolism;Nucleotide metabolism;Transcription	ko00230//Purine metabolism;ko00240//Pyrimidine metabolism;ko03020//RNA polymerase	K03018;K03018;K03018	GO:0043231//intracellular membrane-bounded organelle	GO:0001882//nucleoside binding;GO:0003676//nucleic acid binding;GO:0034062//RNA polymerase activity;GO:0046914//transition metal ion binding	GO:0034645//cellular macromolecule biosynthetic process
Tb11.v5.0609	5.25	4.75	6.58	5.9	5.89	4.89	353	290	349	327	319	229	Tb11.v5.0609.1	DNA-directed RNA polymerase iii largest subunit [Trypanosoma brucei gambiense DAL972]	Metabolism;Metabolism;Genetic Information Processing	Nucleotide metabolism;Nucleotide metabolism;Transcription	ko00230//Purine metabolism;ko00240//Pyrimidine metabolism;ko03020//RNA polymerase	K03018;K03018;K03018	GO:0043231//intracellular membrane-bounded organelle	GO:0001882//nucleoside binding;GO:0003676//nucleic acid binding;GO:0008172//S-methyltransferase activity;GO:0034062//RNA polymerase activity;GO:0046914//transition metal ion binding	GO:0006259//DNA metabolic process;GO:0034645//cellular macromolecule biosynthetic process
Tb11.v5.0610	0.23	0.24	0.19	0.45	0.33	0.45	53	49	34	83	61	71	Tb11.v5.0610.1	variant surface glycoprotein 3391, partial [Trypanosoma brucei]	-	-	-	-	GO:0016020//membrane	-	-
Tb11.v5.0611	43.78	42.64	45.42	48.91	50.52	49.12	5226	4630	4282	4813	4863	4088	Tb11.v5.0611.1	mitochondrial guide RNA binding complex subunit 1 [Trypanosoma brucei]	-	-	-	-	GO:0043231//intracellular membrane-bounded organelle	-	GO:0000959//mitochondrial RNA metabolic process
Tb11.v5.0612	23.52	15	24.78	13.21	0.16	0.18	3614	2097	3007	1674	20	19	Tb11.v5.0612.1	MYND zinc finger (ZnF) domain-like protein [Trypanosoma grayi]	-	-	-	-	-	GO:0043169//cation binding	-
Tb11.v5.0613	4.85	5.9	4.37	5.4	6.3	6.71	3446	3811	2453	3164	3609	3325	Tb11.v5.0613.1	NADH-dependent fumarate reductase [Trypanosoma brucei brucei TREU927]	-	-	-	-	-	GO:0016628//oxidoreductase activity, acting on the CH-CH group of donors, NAD or NADP as acceptor	GO:0044710//single-organism metabolic process
Tb11.v5.0614	13.16	10.58	13.35	12.65	11.93	11.77	2160	1580	1730	1712	1580	1347	Tb11.v5.0614.1	hypothetical protein [Trypanosoma brucei brucei TREU927]	-	-	-	-	-	-	-
Tb11.v5.0615	5.36	4.69	5.45	3.19	9.39	2.88	1873	1491	1503	919	2644	701	Tb11.v5.0615.1	Nucleoside diphosphate kinase [Ostreococcus tauri]	-	-	-	-	-	-	GO:0009165//nucleotide biosynthetic process
Tb11.v5.0616	60.27	61.8	59.56	35.97	9.19	36.26	46817	43665	36529	23033	5754	19636	Tb11.v5.0616.1	paraflagellar rod protein [Trypanosoma brucei brucei TREU927]	-	-	-	-	GO:0005929//cilium	GO:0005515//protein binding	-
Tb11.v5.0617	10.85	11.56	11.29	8.55	8.33	8.18	7677	7436	6305	4986	4751	4034	Tb11.v5.0617.1	hypothetical protein [Trypanosoma brucei brucei TREU927]	-	-	-	-	-	-	-
Tb11.v5.0618	10.03	10	12.05	10.8	10.64	10.57	1733	1572	1644	1539	1483	1274	Tb11.v5.0618.1	hypothetical protein [Trypanosoma brucei brucei TREU927]	-	-	-	-	-	-	-
Tb11.v5.0619	4.5	4.35	4.61	4.72	4.44	4.36	4721	4153	3823	4085	3763	3190	Tb11.v5.0619.1	TcC31.2 [Trypanosoma grayi]	-	-	-	-	-	-	-
Tb11.v5.0620	10.69	10.09	11.69	12.66	10.91	9.77	1064	914	919	1039	876	678	Tb11.v5.0620.1	hypothetical protein [Trypanosoma brucei brucei TREU927]	-	-	-	-	-	-	-
Tb11.v5.0621	44.11	46.86	41.09	56.95	52.57	52.62	9054	8750	6659	9636	8701	7529	Tb11.v5.0621.1	hypothetical protein [Trypanosoma brucei brucei TREU927]	-	-	-	-	-	-	-
Tb11.v5.0622	5.13	6.72	3.31	8.37	7.06	7.65	2306	2751	1174	3103	2562	2400	Tb11.v5.0622.1	variant surface glycoprotein 3442, partial [Trypanosoma brucei]	-	-	-	-	-	-	GO:0030682//evasion or tolerance of host defense response
Tb11.v5.0623	14.99	15.06	14.06	18.92	18.53	17.85	918	839	680	955	915	762	Tb11.v5.0623.1	hypothetical protein [Trypanosoma brucei brucei TREU927]	-	-	-	-	-	-	-
Tb11.v5.0624	14.14	15.23	13.08	16.44	15.1	15.9	5397	5285	3942	5170	4647	4230	Tb11.v5.0624.1	RHS1 [Trypanosoma brucei]	-	-	-	-	-	-	-
Tb11.v5.0625	23.94	23.57	25.45	26.93	28.17	27.28	5886	5270	4940	5457	5584	4676	Tb11.v5.0625.1	C-terminal motor kinesin [Trypanosoma brucei brucei TREU927]	-	-	-	-	GO:0005875//microtubule associated complex	GO:0003774//motor activity;GO:0015631//tubulin binding;GO:0032550//purine ribonucleoside binding	GO:0007017//microtubule-based process
Tb11.v5.0626	5.29	6.02	4.75	5.96	4.83	5.36	3252	3363	2306	3018	2392	2296	Tb11.v5.0626.1	protein kinase [Trypanosoma brucei brucei TREU927]	-	-	-	-	-	GO:0004672//protein kinase activity;GO:0032550//purine ribonucleoside binding	GO:0006464//cellular protein modification process;GO:0006796//phosphate-containing compound metabolic process
Tb11.v5.0627	14.31	15.19	12.81	16.08	16.09	15.92	12802	12362	9050	11864	11610	9933	Tb11.v5.0627.1	sn1-specific diacylglycerol lipase alpha [Angomonas deanei]	-	-	-	-	-	GO:0003824//catalytic activity	GO:0044238//primary metabolic process
Tb11.v5.0628	10.11	9.71	10.6	11.19	11.1	10.18	2628	2295	2175	2397	2325	1844	Tb11.v5.0628.1	hypothetical protein [Trypanosoma brucei brucei TREU927]	-	-	-	-	-	GO:0016740//transferase activity	-
Tb11.v5.0629	16.76	16.73	20	16.4	18.51	19.15	1831	1663	1726	1477	1631	1459	Tb11.v5.0629.1	fumarate hydratase [Trypanosoma brucei brucei TREU927]	Metabolism;Metabolism	Carbohydrate metabolism;Carbohydrate metabolism	ko00620//Pyruvate metabolism;ko00020//Citrate cycle (TCA cycle)	K01676;K01676	-	GO:0016836//hydro-lyase activity	GO:0044237//cellular metabolic process
Tb11.v5.0630	14.62	17.39	17.2	13.83	14.16	13.54	1727	1869	1605	1347	1349	1115	Tb11.v5.0630.1	hypothetical protein [Trypanosoma brucei brucei TREU927]	-	-	-	-	-	-	-
Tb11.v5.0631	12.11	11.5	15.21	12.82	12.61	12.06	1291	1115	1280	1126	1084	896	Tb11.v5.0631.1	U4/U6 small nuclear ribonuclear protein [Trypanosoma cruzi Dm28c]	-	-	-	-	-	-	-
Tb11.v5.0632	14.83	15.54	13.13	15.4	14.56	15.55	11216	10686	7837	9601	8880	8194	Tb11.v5.0632.1	Sel1 domain-containing protein [Trypanosoma grayi]	-	-	-	-	-	-	-
Tb11.v5.0633	8.6	9.85	9.85	13.12	11.66	11.11	4905	5115	4439	6173	5364	4419	Tb11.v5.0633.1	protein kinase [Trypanosoma brucei brucei TREU927]	-	-	-	-	-	GO:0004672//protein kinase activity;GO:0032550//purine ribonucleoside binding	GO:0006464//cellular protein modification process;GO:0006796//phosphate-containing compound metabolic process
Tb11.v5.0634	7.71	8.16	7.73	11.48	11.26	12.01	422	406	334	518	497	458	Tb11.v5.0634.1	hypothetical protein [Trypanosoma brucei brucei TREU927]	-	-	-	-	-	-	-
Tb11.v5.0635	7.54	8.05	8.94	8.98	10.46	9.15	865	841	810	850	968	732	Tb11.v5.0635.1	tRNA modification enzyme [Trypanosoma brucei brucei TREU927]	-	-	-	-	-	GO:0003824//catalytic activity;GO:0051536//iron-sulfur cluster binding	GO:0016070//RNA metabolic process
Tb11.v5.0636	213.27	208.6	211.77	168.7	177.89	172.53	55541	49416	43549	36219	37358	31323	Tb11.v5.0636.1	C-terminal motor kinesin [Trypanosoma brucei brucei TREU927]	-	-	-	-	GO:0005875//microtubule associated complex	GO:0003774//motor activity;GO:0015631//tubulin binding;GO:0032550//purine ribonucleoside binding	GO:0007017//microtubule-based process;GO:0015031//protein transport
Tb11.v5.0637	10.89	9.79	9.7	14.23	13.87	14.63	1380	1129	971	1487	1417	1293	Tb11.v5.0637.1	mitochondrial RNA binding complex 1 subunit [Trypanosoma grayi]	-	-	-	-	-	-	-
Tb11.v5.0638	28.39	30.27	22.71	19.4	18.23	18.5	3931	3813	2483	2214	2036	1786	Tb11.v5.0638.1	serine carboxypeptidase III precursor [Trypanosoma brucei brucei TREU927]	-	-	-	-	-	GO:0004180//carboxypeptidase activity	GO:0019538//protein metabolic process
Tb11.v5.0639	49.12	47.42	51.04	40.82	43.75	43.31	4262	3743	3497	2920	3061	2620	Tb11.v5.0639.1	coiled-coil domain containing 11 [Angomonas deanei]	-	-	-	-	-	-	-
Tb11.v5.0640	10.15	10.62	10.91	12.6	12.45	12.99	2654	2525	2253	2716	2624	2368	Tb11.v5.0640.1	minichromosome maintenance complex subunit [Trypanosoma brucei brucei TREU927]	Genetic Information Processing	Replication and repair	ko03030//DNA replication	K02541	GO:0043231//intracellular membrane-bounded organelle;GO:0043234//protein complex	GO:0003676//nucleic acid binding;GO:0004386//helicase activity;GO:0032550//purine ribonucleoside binding	GO:0006259//DNA metabolic process;GO:0032392//DNA geometric change
Tb11.v5.0641	27.16	22.11	29.27	22.59	21.73	21.47	2020	1496	1719	1385	1303	1113	Tb11.v5.0641.1	major vault protein [Trypanosoma brucei brucei TREU927]	-	-	-	-	-	-	-
Tb11.v5.0642	12.51	12.35	13.88	13.18	12.9	12.38	1031	926	903	895	857	711	Tb11.v5.0642.1	hypothetical protein [Trypanosoma brucei brucei TREU927]	-	-	-	-	-	-	-
Tb11.v5.0643	9.32	8.45	9.13	11	11.02	10.38	4402	3630	3406	4285	4197	3418	Tb11.v5.0643.1	dual specificity protein phosphatase [Trypanosoma brucei brucei TREU927]	-	-	-	-	-	GO:0004721//phosphoprotein phosphatase activity	GO:0006464//cellular protein modification process;GO:0006796//phosphate-containing compound metabolic process
Tb11.v5.0644	9.21	9.67	10	12.29	12.12	12.17	688	657	590	757	730	634	Tb11.v5.0644.1	serine/threonine-protein kinase [Trypanosoma brucei brucei TREU927]	-	-	-	-	-	GO:0016301//kinase activity;GO:0032550//purine ribonucleoside binding	GO:0006464//cellular protein modification process;GO:0006796//phosphate-containing compound metabolic process
Tb11.v5.0645	2.84	3.23	2.83	2.82	2.59	2.8	1029	1064	808	841	756	707	Tb11.v5.0645.1	variant surface glycoprotein 771 [Trypanosoma brucei]	-	-	-	-	-	-	-
Tb11.v5.0646	7.32	6.77	7.27	8.29	7.87	8	6644	5587	5212	6204	5761	5064	Tb11.v5.0646.1	CYC2-like cyclin [Trypanosoma brucei brucei TREU927]	-	-	-	-	-	GO:0019900//kinase binding	GO:0051726//regulation of cell cycle
Tb11.v5.0647	11.26	11.98	13.29	11.16	11.48	10.61	1447	1400	1348	1182	1189	950	Tb11.v5.0647.1	hypothetical protein [Trypanosoma brucei brucei TREU927]	-	-	-	-	-	-	-
Tb11.v5.0648	6.55	6.26	8.34	8.38	7.69	6.52	799	694	803	842	756	554	Tb11.v5.0648.1	hypothetical protein [Trypanosoma brucei brucei TREU927]	-	-	-	-	-	-	-
Tb11.v5.0649	21.86	21.65	20.52	26.88	25.11	25.82	6725	6058	4984	6815	6229	5536	Tb11.v5.0649.1	serine palmitoyltransferase [Trypanosoma brucei brucei TREU927]	Metabolism	Lipid metabolism	ko00600//Sphingolipid metabolism	K00654	-	GO:0016454//C-palmitoyltransferase activity;GO:0043168//anion binding	GO:0008152//metabolic process
Tb11.v5.0650	807.34	766.62	806.81	280	300.79	305.39	80431	69474	63469	22996	24164	21210	Tb11.v5.0650.1	enolase [Trypanosoma brucei brucei TREU927]	Genetic Information Processing;Metabolism;Metabolism	Folding, sorting and degradation;Carbohydrate metabolism;Energy metabolism	ko03018//RNA degradation;ko00010//Glycolysis / Gluconeogenesis;ko00680//Methane metabolism	K01689;K01689;K01689	GO:0044445//cytosolic part	GO:0016836//hydro-lyase activity;GO:0046872//metal ion binding	GO:0006090//pyruvate metabolic process
Tb11.v5.0651	19.21	17.97	17.98	20.88	20.36	20.08	5061	4307	3741	4536	4326	3688	Tb11.v5.0651.1	vps53-like domain protein [Trypanosoma grayi]	-	-	-	-	-	-	-
Tb11.v5.0652	11.15	12.58	10.33	13.88	12.83	13.83	4107	4215	3006	4214	3811	3552	Tb11.v5.0652.1	protein kinase [Trypanosoma brucei brucei TREU927]	-	-	-	-	-	GO:0016301//kinase activity;GO:0032550//purine ribonucleoside binding	GO:0006464//cellular protein modification process;GO:0006796//phosphate-containing compound metabolic process
Tb11.v5.0653	26.08	25.97	25.75	39.77	37.35	40.87	6350	5751	4950	7982	7333	6937	Tb11.v5.0653.1	trypanothione synthetase [Trypanosoma brucei brucei TREU927]	Metabolism	Metabolism of other amino acids	ko00480//Glutathione metabolism	K01833	-	GO:0016880//acid-ammonia (or amide) ligase activity;GO:0032550//purine ribonucleoside binding;GO:0043169//cation binding	GO:0046206//trypanothione metabolic process
Tb11.v5.0654	13.06	11.92	12.97	12.6	11.87	12.18	3984	3309	3123	3169	2919	2590	Tb11.v5.0654.1	expression site-associated protein [Trypanosoma brucei brucei TREU927]	Metabolism	Nucleotide metabolism	ko00230//Purine metabolism	K01768	-	GO:0005488//binding;GO:0009975//cyclase activity;GO:0016829//lyase activity	GO:0007165//signal transduction;GO:0009165//nucleotide biosynthetic process;GO:0046058//cAMP metabolic process
Tb11.v5.0655	13.54	13.98	13.56	14.92	14.03	14.57	9075	8526	7175	8242	7583	6809	Tb11.v5.0655.1	retrotransposon hot spot (RHS) protein [Trypanosoma brucei brucei TREU927]	-	-	-	-	-	-	-
Tb11.v5.0656	2.51	2.65	2.6	3.2	2.8	3.09	374	358	306	392	336	321	Tb11.v5.0656.1	hypothetical protein [Trypanosoma brucei brucei TREU927]	-	-	-	-	-	-	-
Tb11.v5.0657	6.13	5.84	6.21	6.39	5.94	6.22	7436	6450	5950	6397	5811	5262	Tb11.v5.0657.1	hypothetical protein, conserved [Trypanosoma brucei gambiense DAL972]	-	-	-	-	-	-	-
Tb11.v5.0658	2.74	2.71	2.74	2.84	3.7	3.03	2146	1930	1694	1828	2336	1654	Tb11.v5.0658.1	T. brucei spp.-specific protein, (fragment), partial [Trypanosoma brucei gambiense DAL972]	-	-	-	-	-	-	-
Tb11.v5.0659	19.41	18.66	19.27	20.31	17.77	17.69	2539	2220	1990	2190	1874	1613	Tb11.v5.0659.1	eukaryotic translation initiation factor 4 gamma [Strigomonas culicis]	-	-	-	-	-	GO:0003676//nucleic acid binding	-
Tb11.v5.0660	12.78	11.84	12.85	12.52	11.72	11.62	3133	2641	2487	2531	2317	1986	Tb11.v5.0660.1	histone deacetylase [Trypanosoma brucei brucei TREU927]	-	-	-	-	-	GO:0003824//catalytic activity	-
Tb11.v5.0661	13.49	13.4	11.81	9.59	11.08	9.7	3586	3242	2480	2103	2376	1798	Tb11.v5.0661.1	DNA polymerase kappa [Trypanosoma brucei brucei TREU927]	-	-	-	-	-	GO:0003677//DNA binding;GO:0016653//oxidoreductase activity, acting on NAD(P)H, heme protein as acceptor;GO:0034061//DNA polymerase activity	GO:0006259//DNA metabolic process;GO:0044710//single-organism metabolic process
Tb11.v5.0662	3.64	2.15	3.92	2.22	2.37	2.04	953	512	810	479	501	373	Tb11.v5.0662.1	variant surface glycoprotein 3162, partial [Trypanosoma brucei]	-	-	-	-	-	-	-
Tb11.v5.0663	6.68	6.94	6.26	7.07	9.03	9.09	2273	2148	1683	1984	2478	2157	Tb11.v5.0663.1	T. brucei spp.-specific protein [Trypanosoma brucei gambiense DAL972]	-	-	-	-	-	-	-
Tb11.v5.0664	12.99	12.7	13.55	10.02	11.98	10.66	1207	1073	994	767	897	690	Tb11.v5.0664.1	hypothetical protein [Trypanosoma brucei brucei TREU927]	-	-	-	-	-	GO:0032550//purine ribonucleoside binding	-
Tb11.v5.0665	5.71	9.69	6.56	10.54	10.06	7.41	1991	3075	1806	3030	2831	1803	Tb11.v5.0665.1	hypothetical protein [Trypanosoma brucei brucei TREU927]	-	-	-	-	-	-	-
Tb11.v5.0666	25.23	21.04	22.29	34.28	35.08	37.92	7494	5686	5228	8394	8402	7852	Tb11.v5.0666.1	hypothetical protein [Trypanosoma brucei brucei TREU927]	-	-	-	-	-	-	-
Tb11.v5.0667	4.64	4.36	5.14	3.99	4.4	4.28	289	247	253	205	221	186	Tb11.v5.0667.1	poly(A) polymerase [Trypanosoma brucei brucei TREU927]	-	-	-	-	-	GO:0016772//transferase activity, transferring phosphorus-containing groups	-
Tb11.v5.0668	214.77	229.74	239.11	55.25	58.53	55.1	22795	22181	20039	4834	5009	4077	Tb11.v5.0668.1	protein disulfide isomerase [Trypanosoma brucei brucei TREU927]	-	-	-	-	-	GO:0016864//intramolecular oxidoreductase activity, transposing S-S bonds	GO:0019725//cellular homeostasis;GO:0044267//cellular protein metabolic process
Tb11.v5.0669	40.58	41.51	39.17	22.56	22.74	22.34	11830	11009	9017	5422	5346	4540	Tb11.v5.0669.1	-	-	-	-	-	-	-	-
Tb11.v5.0670	149.09	157.76	132.8	162.01	165.2	167.64	11757	11317	8269	10532	10505	9216	Tb11.v5.0670.1	RHS1 [Trypanosoma brucei]	-	-	-	-	-	-	-
Tb11.v5.0671	47.64	51.15	49.29	30.28	33.07	32.94	16884	16488	13792	8846	9449	8139	Tb11.v5.0671.1	protein kinase A catalytic subunit [Trypanosoma brucei brucei TREU927]	-	-	-	-	-	GO:0004672//protein kinase activity;GO:0032550//purine ribonucleoside binding	GO:0006464//cellular protein modification process;GO:0006796//phosphate-containing compound metabolic process
Tb11.v5.0672	16.66	16.63	17.93	14.61	14.88	14.62	3632	3298	3087	2626	2615	2222	Tb11.v5.0672.1	cardiolipin synthetase [Trypanosoma brucei brucei TREU927]	Metabolism	Lipid metabolism	ko00564//Glycerophospholipid metabolism	K06131	-	GO:0003824//catalytic activity	-
Tb11.v5.0673	2.22	1.95	1.72	2.81	1.91	1.93	1308	1042	799	1362	908	793	Tb11.v5.0673.1	variant surface glycoprotein 405 [Trypanosoma brucei]	-	-	-	-	-	-	-
Tb11.v5.0674	10.59	10.99	11.59	12.89	13.56	13.51	4110	3881	3552	4124	4244	3657	Tb11.v5.0674.1	protein phosphatase 2a regulatory subunit [Trypanosoma brucei brucei TREU927]	-	-	-	-	GO:0008287//protein serine/threonine phosphatase complex	GO:0019888//protein phosphatase regulator activity	GO:0019222//regulation of metabolic process;GO:0050794//regulation of cellular process
Tb11.v5.0675	35.12	34.14	32.47	24.86	24.87	26.48	3160	2794	2307	1844	1804	1661	Tb11.v5.0675.1	ubiquitin-activating enzyme E1 [Trypanosoma brucei brucei TREU927]	-	-	-	-	-	GO:0016877//ligase activity, forming carbon-sulfur bonds;GO:0032550//purine ribonucleoside binding	GO:0036211//protein modification process
Tb11.v5.0676	15.2	15.87	15.23	15.23	14.75	14.57	2862	2718	2265	2364	2240	1912	Tb11.v5.0676.1	expression site-associated gene (ESAG) protein [Trypanosoma brucei brucei TREU927]	-	-	-	-	-	-	-
Tb11.v5.0677	4.87	5.64	4.46	13.19	13.76	11.46	1582	1664	1142	3529	3602	2593	Tb11.v5.0677.1	expression site-associated gene (ESAG) protein [Trypanosoma brucei brucei TREU927]	-	-	-	-	-	-	-
Tb11.v5.0678	20.86	18.3	20.04	13.96	14.78	14.73	11606	9261	8805	6402	6629	5713	Tb11.v5.0678.1	hypothetical protein [Trypanosoma brucei brucei TREU927]	-	-	-	-	GO:0031224//intrinsic component of membrane	-	GO:0006810//transport
Tb11.v5.0679	17.44	16.3	18.04	18.7	19.21	20.01	1313	1116	1072	1160	1166	1050	Tb11.v5.0679.1	transporter [Trypanosoma brucei brucei TREU927]	-	-	-	-	GO:0031224//intrinsic component of membrane	-	GO:0044763//single-organism cellular process
Tb11.v5.0680	5.82	5.87	6.75	7.79	6.49	6.88	2623	2406	2401	2893	2356	2162	Tb11.v5.0680.1	hypothetical protein [Trypanosoma brucei brucei TREU927]	-	-	-	-	-	-	-
Tb11.v5.0681	35.09	43.26	47.8	14.75	17.17	16.45	11550	12955	12425	4002	4559	3776	Tb11.v5.0681.1	PREDICTED: absent in melanoma 1-like protein [Chlorocebus sabaeus]	-	-	-	-	-	-	-
Tb11.v5.0682	9.71	9.2	8.26	8.14	6.95	8.04	3647	3144	2450	2522	2104	2105	Tb11.v5.0682.1	variant surface glycoprotein 3044, partial [Trypanosoma brucei]	-	-	-	-	-	-	-
Tb11.v5.0683	6.63	6.84	7.95	7	7.51	6.66	3537	3321	3351	3081	3232	2478	Tb11.v5.0683.1	TAR RNA loop binding protein [Polysphondylium pallidum PN500]	-	-	-	-	-	GO:0003676//nucleic acid binding;GO:0008168//methyltransferase activity	GO:0009451//RNA modification;GO:0010467//gene expression
Tb11.v5.0684	41.64	44.79	41.09	46.25	48.19	48.18	3111	3044	2424	2848	2903	2509	Tb11.v5.0684.1	eukaryotic translation initiation factor 5 [Trypanosoma brucei brucei TREU927]	-	-	-	-	-	GO:0008135//translation factor activity, RNA binding	GO:0006412//translation
Tb11.v5.0685	4.64	3.16	4.54	3.76	5.39	3.19	1289	800	997	861	1209	619	Tb11.v5.0685.1	NAD-dependent deacetylase [Trypanosoma cruzi strain CL Brener]	-	-	-	-	GO:0030529//intracellular ribonucleoprotein complex	GO:0005198//structural molecule activity	GO:0010467//gene expression
Tb11.v5.0686	6.19	7.42	5.98	10.11	9.13	10.04	3421	3732	2608	4604	4071	3868	Tb11.v5.0686.1	NADH dehydrogenase (ubiquinone) 1 alpha subcomplex 9 [Trypanosoma grayi]	Metabolism	Energy metabolism	ko00190//Oxidative phosphorylation	K03953	-	GO:0003824//catalytic activity	GO:0044710//single-organism metabolic process
Tb11.v5.0687	6.2	6.26	6.98	6.53	7.1	6.94	2437	2238	2164	2114	2249	1900	Tb11.v5.0687.1	Pescadillo [Trypanosoma grayi]	-	-	-	-	GO:0030684//preribosome;GO:0031981//nuclear lumen;GO:0043232//intracellular non-membrane-bounded organelle	GO:0005488//binding	GO:0000460//maturation of 5.8S rRNA;GO:0000470//maturation of LSU-rRNA
Tb11.v5.0688	5.5	5.28	6.45	6.92	7.13	6.9	887	774	821	920	927	776	Tb11.v5.0688.1	T. brucei spp.-specific protein [Trypanosoma brucei gambiense DAL972]	-	-	-	-	-	GO:0003676//nucleic acid binding;GO:0016866//intramolecular transferase activity	GO:0009451//RNA modification
Tb11.v5.0689	3.24	2.74	2.98	3.47	2.83	3.34	257	198	187	227	181	185	Tb11.v5.0689.1	CCR4-NOT transcription complex subunit 2 [Trypanosoma grayi]	-	-	-	-	GO:0043231//intracellular membrane-bounded organelle	-	GO:0010468//regulation of gene expression
Tb11.v5.0690	3.22	3.05	3.42	3.3	3.02	2.99	218	188	183	184	165	141	Tb11.v5.0690.1	hypothetical protein [Trypanosoma brucei brucei TREU927]	-	-	-	-	-	-	-
Tb11.v5.0691	17.73	18.2	18.18	22.55	21.97	20.12	1080	1008	874	1132	1079	854	Tb11.v5.0691.1	Kynurenine 3-monooxygenase and related flavoprotein monooxygenases (ISS) [Ostreococcus tauri]	-	-	-	-	-	-	-
Tb11.v5.0692	9.3	9.45	9.13	10.86	10.69	11	1583	1464	1227	1524	1468	1305	Tb11.v5.0692.1	thiopurine S-methyltransferase, partial [Trypanosoma grayi]	-	-	-	-	-	GO:0008168//methyltransferase activity	GO:0008152//metabolic process
Tb11.v5.0693	6.1	6.17	5.73	5.87	5.82	5.57	4008	3689	2977	3180	3086	2553	Tb11.v5.0693.1	retrotransposon hot spot (RHS) protein; retrotransposon hot spot protein 4 (RHS4) [Trypanosoma [Trypanosoma brucei brucei TREU927]	-	-	-	-	-	-	-
Tb11.v5.0694	28.64	27.92	27.3	22.89	23.59	23.05	4271	3787	3215	2814	2837	2396	Tb11.v5.0694.1	glycosyl transferase [Trypanosoma brucei brucei TREU927]	-	-	-	-	-	GO:0016740//transferase activity	-
Tb11.v5.0695	54.02	50.95	50.31	55.91	57.35	59.36	14310	12277	10524	12211	12252	10962	Tb11.v5.0695.1	variant surface glycoprotein 731 [Trypanosoma brucei]	-	-	-	-	-	-	GO:0030682//evasion or tolerance of host defense response
Tb11.v5.0696	12.78	12.69	12.43	12.02	11.17	11.39	1541	1392	1184	1195	1086	958	Tb11.v5.0696.1	transport associated protein, partial [Streptomyces gancidicus]	-	-	-	-	-	-	GO:0050896//response to stimulus
Tb11.v5.0697	5.67	5.02	6.31	6.21	6.65	5.83	2215	1786	1947	2001	2097	1587	Tb11.v5.0697.1	aminopeptidase P1 [Trypanosoma brucei brucei TREU927]	-	-	-	-	-	GO:0008238//exopeptidase activity;GO:0043169//cation binding	GO:0019538//protein metabolic process
Tb11.v5.0698	7.35	6.44	5.43	4.33	4.39	4.01	591	471	345	287	285	225	Tb11.v5.0698.1	dynein heavy chain [Trypanosoma brucei brucei TREU927]	-	-	-	-	GO:0005868//cytoplasmic dynein complex	GO:0003774//motor activity;GO:0032550//purine ribonucleoside binding	GO:0007017//microtubule-based process;GO:0048870//cell motility
Tb11.v5.0699	3.75	3.42	3.83	3.68	3.96	3.7	1535	1273	1235	1242	1305	1055	Tb11.v5.0699.1	hypothetical protein [Trypanosoma brucei brucei TREU927]	-	-	-	-	-	-	-
Tb11.v5.0700	4.54	19.05	18.81	4.92	20.02	4.8	894	3414	2927	799	3182	659	Tb11.v5.0700.1	hypothetical protein, conserved [Trypanosoma brucei gambiense DAL972]	-	-	-	-	-	-	-
Tb11.v5.0701	14.34	11.64	10.22	16.93	13.37	16.16	13885	10249	7814	13511	10438	10907	Tb11.v5.0701.1	ubiquitin carboxyl-terminal hydrolase [Trypanosoma brucei brucei TREU927]	-	-	-	-	-	GO:0070011//peptidase activity, acting on L-amino acid peptides	GO:0019941//modification-dependent protein catabolic process
Tb11.v5.0702	8.41	8.14	7.33	9.25	9.01	8.41	5482	4827	3773	4972	4737	3822	Tb11.v5.0702.1	calpain-like cysteine peptidase, partial [Trypanosoma brucei brucei TREU927]	-	-	-	-	-	-	-
Tb11.v5.0703	3.91	3.94	3.37	3.82	3.92	3.99	1427	1308	972	1150	1155	1015	Tb11.v5.0703.1	hypothetical leucine-rich repeat protein 1 (LRRP1) [Trypanosoma brucei]	-	-	-	-	-	-	-
Tb11.v5.0704	0.02	0	0	0	0	0	1	0	0	0	0	0	Tb11.v5.0704.1	variant surface glycoprotein [Trypanosoma brucei]	-	-	-	-	-	-	-
Tb11.v5.0705	51.11	43.79	51.94	38.75	44.49	38.76	8353	6510	6703	5221	5864	4416	Tb11.v5.0705.1	hypothetical protein [Trypanosoma brucei brucei TREU927]	-	-	-	-	-	-	-
Tb11.v5.0706	13.21	13.6	13.43	15.72	14.3	14.62	5642	5286	4529	5536	4927	4353	Tb11.v5.0706.1	hypothetical protein [Trypanosoma brucei brucei TREU927]	-	-	-	-	-	-	-
Tb11.v5.0707	8.7	9.43	8.77	9.8	9.91	9.81	4061	4003	3234	3772	3731	3192	Tb11.v5.0707.1	PREDICTED: E3 SUMO-protein ligase RanBP2 [Bactrocera cucurbitae]	-	-	-	-	-	-	GO:0006810//transport
Tb11.v5.0708	0.04	0.07	0.01	0.11	0.09	0.08	26	39	7	54	45	32	Tb11.v5.0708.1	variant surface glycoprotein [Trypanosoma brucei]	-	-	-	-	-	-	-
Tb11.v5.0709	0.02	0	0	0	0	0	1	0	0	0	0	0	Tb11.v5.0709.1	variant surface glycoprotein 3389, partial [Trypanosoma brucei]	-	-	-	-	-	-	-
Tb11.v5.0710	2.96	3.58	3.62	2.37	3.2	2.87	289	318	279	191	252	195	Tb11.v5.0710.1	Gp63-1 surface protease homolog [Trypanosoma brucei brucei TREU927]	-	-	-	-	-	GO:0004175//endopeptidase activity	GO:0019538//protein metabolic process;GO:0022610//biological adhesion
Tb11.v5.0711	0.87	1.03	0.73	0.94	0.87	0.55	71	76	47	63	57	31	Tb11.v5.0711.1	DNA polymerase kappa [Trypanosoma brucei brucei TREU927]	-	-	-	-	-	GO:0003677//DNA binding;GO:0016653//oxidoreductase activity, acting on NAD(P)H, heme protein as acceptor;GO:0034061//DNA polymerase activity	GO:0006259//DNA metabolic process;GO:0044710//single-organism metabolic process
Tb11.v5.0712	1.9	2.37	1.52	2.88	2.43	2.73	1286	1460	814	1609	1327	1289	Tb11.v5.0712.1	calcium-transporting ATPase [Trypanosoma brucei brucei TREU927]	-	-	-	-	GO:0031224//intrinsic component of membrane	GO:0019829//cation-transporting ATPase activity;GO:0032550//purine ribonucleoside binding;GO:0043169//cation binding	GO:0006816//calcium ion transport
Tb11.v5.0713	198.11	199.78	164.08	195.04	180.34	181.61	23539	21593	15395	19105	17279	15043	Tb11.v5.0713.1	RHS6a [Trypanosoma brucei]	-	-	-	-	-	-	-
Tb11.v5.0714	19.77	19.86	19.64	18.6	18.87	18.82	6319	5775	4958	4901	4863	4193	Tb11.v5.0714.1	RNA-binding protein [Trypanosoma brucei brucei TREU927]	-	-	-	-	-	GO:0036094//small molecule binding;GO:0097159//organic cyclic compound binding	-
Tb11.v5.0715	1.58	1.99	1.23	2.65	2.4	2.54	208	239	128	288	255	233	Tb11.v5.0715.1	hypothetical protein [Trypanosoma brucei brucei TREU927]	-	-	-	-	-	-	GO:0010468//regulation of gene expression
Tb11.v5.0716	10.99	11.89	9.73	13.04	12.8	13.57	3269	3217	2286	3196	3069	2814	Tb11.v5.0716.1	hypothetical protein [Trypanosoma brucei brucei TREU927]	-	-	-	-	-	-	-
Tb11.v5.0717	10.98	11.65	9.06	12.63	12.62	12.16	3854	3721	2511	3654	3573	2977	Tb11.v5.0717.1	hypothetical protein, conserved [Trypanosoma brucei gambiense DAL972]	-	-	-	-	-	-	-
Tb11.v5.0718	39.5	40.51	39.05	38.71	38.43	37.15	3574	3334	2790	2887	2804	2343	Tb11.v5.0718.1	protein kinase [Trypanosoma brucei brucei TREU927]	-	-	-	-	GO:0042995//cell projection;GO:0044424//intracellular part	GO:0004672//protein kinase activity;GO:0032550//purine ribonucleoside binding	GO:0006464//cellular protein modification process;GO:0006796//phosphate-containing compound metabolic process;GO:1901990//regulation of mitotic cell cycle phase transition
Tb11.v5.0719	5.25	4.38	4.55	6.72	5.88	6.17	539	409	369	569	487	442	Tb11.v5.0719.1	hypothetical protein [Trypanosoma brucei brucei TREU927]	-	-	-	-	-	-	-
Tb11.v5.0720	18.99	19.33	18.86	22.46	21.41	19.91	4872	4513	3822	4751	4430	3562	Tb11.v5.0720.1	hypothetical protein [Trypanosoma brucei brucei TREU927]	-	-	-	-	-	-	-
Tb11.v5.0721	9.47	9.49	8.53	11.61	10.56	10.49	3557	3240	2529	3594	3198	2746	Tb11.v5.0721.1	viral A-type inclusion protein [Trypanosoma grayi]	-	-	-	-	-	-	-
Tb11.v5.0722	16.44	17.28	0.36	20.28	0.26	19.55	3719	3556	64	3781	48	3083	Tb11.v5.0722.1	variant surface glycoprotein 3028, partial [Trypanosoma brucei]	-	-	-	-	-	-	-
Tb11.v5.0723	4.65	3.48	6.25	3.42	10.8	3	4175	2845	4429	2534	7821	1880	Tb11.v5.0723.1	DNA-directed RNA polymerase I largest subunit [Trypanosoma brucei brucei TREU927]	Metabolism;Metabolism;Genetic Information Processing	Nucleotide metabolism;Nucleotide metabolism;Transcription	ko00230//Purine metabolism;ko00240//Pyrimidine metabolism;ko03020//RNA polymerase	K02999;K02999;K02999	GO:0043231//intracellular membrane-bounded organelle;GO:0043232//intracellular non-membrane-bounded organelle	GO:0003676//nucleic acid binding;GO:0034062//RNA polymerase activity;GO:0046914//transition metal ion binding	GO:0034645//cellular macromolecule biosynthetic process
Tb11.v5.0724	3.3	5.39	6.17	7.09	3.4	3.08	1902	2829	2812	3370	1582	1237	Tb11.v5.0724.1	conserved TLD domain protein [Trypanosoma grayi]	-	-	-	-	-	-	-
Tb11.v5.0725	31.91	31.94	36.8	44.79	45.44	46.62	3861	3516	3516	4468	4434	3933	Tb11.v5.0725.1	sphingosine kinase A [Trypanosoma cruzi Dm28c]	-	-	-	-	-	GO:0016301//kinase activity	GO:0006796//phosphate-containing compound metabolic process;GO:0007186//G-protein coupled receptor signaling pathway
Tb11.v5.0726	1.94	2.2	1.34	3.71	3.25	3.7	1201	1238	655	1887	1618	1594	Tb11.v5.0726.1	predicted WD40 repeat protein [Trypanosoma congolense IL3000]	-	-	-	-	GO:0030684//preribosome	-	GO:0016072//rRNA metabolic process
Tb11.v5.0727	12.26	11.7	13.48	14.2	12.5	12.7	1534	1332	1332	1464	1261	1108	Tb11.v5.0727.1	flagellum transition zone component [Trypanosoma brucei brucei TREU927]	-	-	-	-	-	-	-
Tb11.v5.0728	0	0	0	0	0	0	0	0	0	0	0	0	Tb11.v5.0728.1	ribose operon repressor [Escherichia coli]	-	-	-	-	-	GO:0001071//nucleic acid binding transcription factor activity;GO:0003676//nucleic acid binding	GO:0010468//regulation of gene expression;GO:0034645//cellular macromolecule biosynthetic process
Tb11.v5.0729	0	0	0	0	0	0	0	0	0	0	0	0	Tb11.v5.0729.1	ribokinase [Shigella flexneri K-304]	Metabolism	Carbohydrate metabolism	ko00030//Pentose phosphate pathway	K00852	-	GO:0016773//phosphotransferase activity, alcohol group as acceptor	GO:0016310//phosphorylation;GO:0019321//pentose metabolic process
Tb11.v5.0730	18.57	23.04	15.61	19.7	19.4	18.85	4126	4658	2739	3609	3477	2920	Tb11.v5.0730.1	pumilio/PUF RNA binding protein 4 [Trypanosoma brucei brucei TREU927]	-	-	-	-	-	GO:0003676//nucleic acid binding	-
Tb11.v5.0731	278.7	309.71	230.12	231.04	230.55	231.92	20836	21062	13585	14239	13899	12087	Tb11.v5.0731.1	65 kDa invariant surface glycoprotein [Trypanosoma brucei brucei TREU927]	-	-	-	-	GO:0016020//membrane	-	GO:0044802//single-organism membrane organization
Tb11.v5.0732	40.57	38.56	38.52	21.5	23.38	22.5	24638	21306	18474	10767	11452	9528	Tb11.v5.0732.1	hexokinase [Trypanosoma brucei brucei TREU927]	Metabolism;Metabolism;Metabolism;Metabolism;Metabolism;Metabolism	Carbohydrate metabolism;Carbohydrate metabolism;Carbohydrate metabolism;Carbohydrate metabolism;Biosynthesis of other secondary metabolites;Carbohydrate metabolism	ko00010//Glycolysis / Gluconeogenesis;ko00520//Amino sugar and nucleotide sugar metabolism;ko00051//Fructose and mannose metabolism;ko00052//Galactose metabolism;ko00521//Streptomycin biosynthesis;ko00500//Starch and sucrose metabolism	K00844;K00844;K00844;K00844;K00844;K00844	-	GO:0016773//phosphotransferase activity, alcohol group as acceptor;GO:0032550//purine ribonucleoside binding	GO:0006090//pyruvate metabolic process;GO:0016310//phosphorylation;GO:0044238//primary metabolic process
Tb11.v5.0733	6.09	5.22	6.52	5.44	5.82	4.73	848	661	717	625	653	459	Tb11.v5.0733.1	dynein heavy chain, cytosolic [Trypanosoma brucei brucei TREU927]	-	-	-	-	GO:0005875//microtubule associated complex	GO:0003774//motor activity;GO:0032550//purine ribonucleoside binding	GO:0047496//vesicle transport along microtubule
Tb11.v5.0734	11.59	11.49	13.39	11.41	11.6	11.01	1479	1334	1349	1200	1194	980	Tb11.v5.0734.1	multidrug resistance-associated protein [Trypanosoma brucei brucei TREU927]	Environmental Information Processing	Membrane transport	ko02010//ABC transporters	K05674	GO:0031224//intrinsic component of membrane	GO:0015405//P-P-bond-hydrolysis-driven transmembrane transporter activity;GO:0017111//nucleoside-triphosphatase activity;GO:0032550//purine ribonucleoside binding	GO:0044763//single-organism cellular process;GO:0051234//establishment of localization
Tb11.v5.0735	13.68	12.07	15.06	14.68	14.03	11.98	1544	1239	1342	1366	1277	943	Tb11.v5.0735.1	crooked neck [Trypanosoma grayi]	-	-	-	-	GO:0043231//intracellular membrane-bounded organelle	-	GO:0006396//RNA processing
Tb11.v5.0736	9.92	11.67	11.83	15.86	14.61	14.53	945	1011	890	1245	1122	965	Tb11.v5.0736.1	ubiquinone biosynthesis protein [Trypanosoma grayi]	-	-	-	-	-	GO:0016772//transferase activity, transferring phosphorus-containing groups	GO:0008152//metabolic process
Tb11.v5.0737	5.86	5.39	7	6.59	6.8	6.87	311	260	293	288	291	254	Tb11.v5.0737.1	hypothetical protein [Trypanosoma brucei brucei TREU927]	-	-	-	-	-	-	-
Tb11.v5.0738	18.68	18.3	18.99	25.37	23.76	26.66	1098	978	881	1229	1126	1092	Tb11.v5.0738.1	thymidylate kinase [Trypanosoma brucei brucei TREU927]	Metabolism	Nucleotide metabolism	ko00240//Pyrimidine metabolism	K00943	-	GO:0016776//phosphotransferase activity, phosphate group as acceptor;GO:0032550//purine ribonucleoside binding	GO:0009117//nucleotide metabolic process;GO:0009197//pyrimidine deoxyribonucleoside diphosphate biosynthetic process;GO:0009209//pyrimidine ribonucleoside triphosphate biosynthetic process
Tb11.v5.0739	20.6	20.4	19.85	27.13	26.17	26.11	3734	3363	2841	4054	3825	3299	Tb11.v5.0739.1	hypothetical protein [Trypanosoma brucei brucei TREU927]	-	-	-	-	-	-	-
Tb11.v5.0740	147.34	148.17	147.07	143.93	156.65	157.24	17275	15803	13616	13912	14811	12852	Tb11.v5.0740.1	hypothetical protein [Trypanosoma brucei brucei TREU927]	-	-	-	-	-	-	-
Tb11.v5.0741	98.3	105.35	101.16	75.11	82.25	81.89	11073	10795	8998	6975	7471	6431	Tb11.v5.0741.1	hypothetical protein [Trypanosoma brucei brucei TREU927]	-	-	-	-	-	-	-
Tb11.v5.0742	39.52	38.44	33.18	40.41	42.5	40.76	2267	2006	1503	1911	1966	1630	Tb11.v5.0742.1	proteasome beta-1 subunit [Trypanosoma brucei brucei TREU927]	Genetic Information Processing	Folding, sorting and degradation	ko03050//Proteasome	K02738	GO:0043231//intracellular membrane-bounded organelle;GO:0043234//protein complex	GO:0004175//endopeptidase activity	GO:0006508//proteolysis
Tb11.v5.0743	9.54	10.24	8.03	11.94	11.46	12.11	1004	981	668	1036	973	889	Tb11.v5.0743.1	mitochondrial 28S ribosomal protein S29-like protein [Trypanosoma grayi]	-	-	-	-	GO:0030529//intracellular ribonucleoprotein complex	-	-
Tb11.v5.0744	4.87	4.68	5.7	5.94	5.48	5.79	635	555	587	638	576	526	Tb11.v5.0744.1	phosphatidylinositol 3-kinase tor [Trypanosoma brucei brucei TREU927]	-	-	-	-	GO:0038201//TOR complex;GO:0043231//intracellular membrane-bounded organelle;GO:0044444//cytoplasmic part	GO:0032550//purine ribonucleoside binding;GO:0052742//phosphatidylinositol kinase activity	GO:0006661//phosphatidylinositol biosynthetic process;GO:0007010//cytoskeleton organization
Tb11.v5.0745	12.52	12.9	12.42	14.29	14.63	14.31	6527	6115	5111	6140	6148	5200	Tb11.v5.0745.1	hypothetical protein [Trypanosoma brucei brucei TREU927]	-	-	-	-	-	-	-
Tb11.v5.0746	19.45	19.92	19.86	18.84	19.05	19.65	5239	4882	4224	4185	4138	3691	Tb11.v5.0746.1	TatD related deoxyribonuclease [Trypanosoma brucei brucei TREU927]	-	-	-	-	-	GO:0004520//endodeoxyribonuclease activity	GO:0006308//DNA catabolic process
Tb11.v5.0747	0.01	0.1	0.03	0.06	0	0	2	26	6	14	1	1	Tb11.v5.0747.1	variant surface glycoprotein [Trypanosoma brucei brucei TREU927]	-	-	-	-	-	-	-
Tb11.v5.0748	43.34	7.37	7.94	7.06	20.02	19.31	17455	2699	2525	2343	6501	5423	Tb11.v5.0748.1	ABC transporter [Trypanosoma brucei brucei TREU927]	-	-	-	-	GO:0005886//plasma membrane;GO:0031224//intrinsic component of membrane	GO:0016887//ATPase activity;GO:0032550//purine ribonucleoside binding	GO:0000054//ribosomal subunit export from nucleus;GO:0044087//regulation of cellular component biogenesis
Tb11.v5.0749	24.44	25.26	26.41	26.12	24.86	28.22	1591	1496	1358	1402	1305	1281	Tb11.v5.0749.1	structural maintenance of chromosome 4 [Trypanosoma brucei brucei TREU927]	-	-	-	-	GO:0043231//intracellular membrane-bounded organelle;GO:0043232//intracellular non-membrane-bounded organelle	GO:0032550//purine ribonucleoside binding	GO:0006996//organelle organization
Tb11.v5.0750	10.79	10.79	11.24	12.52	11.66	11.44	1066	970	877	1020	929	788	Tb11.v5.0750.1	structural maintenance of chromosome 4 [Trypanosoma brucei brucei TREU927]	-	-	-	-	GO:0043231//intracellular membrane-bounded organelle;GO:0043232//intracellular non-membrane-bounded organelle	GO:0004672//protein kinase activity;GO:0004721//phosphoprotein phosphatase activity;GO:0032550//purine ribonucleoside binding	GO:0006470//protein dephosphorylation;GO:0006996//organelle organization
Tb11.v5.0751	6.72	6.31	7.66	7.64	7.73	6.8	3659	3126	3293	3430	3394	2582	Tb11.v5.0751.1	dual specificity protein phosphatase [Trypanosoma brucei brucei TREU927]	Environmental Information Processing	Signal transduction	ko02020//Two-component system	K01104	-	GO:0004672//protein kinase activity;GO:0004721//phosphoprotein phosphatase activity;GO:0032550//purine ribonucleoside binding	GO:0006470//protein dephosphorylation
Tb11.v5.0752	16.57	18.54	13.61	15.96	15.93	17.53	5393	5487	3497	4282	4180	3978	Tb11.v5.0752.1	esag3 [Trypanosoma brucei brucei TREU927]	-	-	-	-	-	-	-
Tb11.v5.0753	15.32	14.13	16.06	9.87	9.92	9.6	3012	2527	2492	1600	1573	1316	Tb11.v5.0753.1	hypothetical protein [Trypanosoma brucei brucei TREU927]	-	-	-	-	-	-	-
Tb11.v5.0754	8.97	9.88	9.8	10.88	11.41	10.78	10485	10509	9046	10484	10760	8784	Tb11.v5.0754.1	variant surface glycoprotein 2084, partial [Trypanosoma brucei]	-	-	-	-	-	-	GO:0030682//evasion or tolerance of host defense response
Tb11.v5.0755	9.12	8.38	8.19	9.48	8.47	9.19	12070	10098	8566	10349	9047	8485	Tb11.v5.0755.1	variant surface glycoprotein 616 [Trypanosoma brucei]	-	-	-	-	-	-	-
Tb11.v5.0756	8.17	8.59	8.31	4.48	4.75	4.65	5560	5318	4466	2513	2606	2205	Tb11.v5.0756.1	DNA polymerase kappa [Trypanosoma brucei brucei TREU927]	-	-	-	-	-	GO:0003677//DNA binding;GO:0016653//oxidoreductase activity, acting on NAD(P)H, heme protein as acceptor;GO:0034061//DNA polymerase activity	GO:0006259//DNA metabolic process;GO:0044710//single-organism metabolic process
Tb11.v5.0757	24.42	24.37	24.62	21.5	22.15	23.39	1516	1376	1207	1100	1109	1012	Tb11.v5.0757.1	stress-inducible protein STI1-like [Trypanosoma brucei brucei TREU927]	-	-	-	-	-	-	-
Tb11.v5.0758	4.73	4.45	4.63	4.86	4.89	4.72	1425	1220	1101	1207	1188	990	Tb11.v5.0758.1	bardet-Biedl syndrome 5 protein [Trypanosoma grayi]	-	-	-	-	-	-	-
Tb11.v5.0759	8.16	9.02	6.94	10.52	9.86	9.96	4434	4457	2979	4714	4319	3773	Tb11.v5.0759.1	variant surface glycoprotein [Trypanosoma brucei brucei TREU927]	-	-	-	-	-	-	GO:0030682//evasion or tolerance of host defense response;GO:0051809//passive evasion of immune response of other organism involved in symbiotic interaction
Tb11.v5.0760	9.93	10.3	11.93	11.85	12.54	12.49	1021	963	968	1004	1039	895	Tb11.v5.0760.1	PREDICTED: general transcription factor 3C polypeptide 5-like isoform X3 [Solanum lycopersicum]	-	-	-	-	-	-	-
Tb11.v5.0761	49.73	48.67	47.22	50.77	51.52	54.08	2861	2547	2145	2408	2390	2169	Tb11.v5.0761.1	proteasome activator protein PA26 [Trypanosoma brucei brucei TREU927]	-	-	-	-	GO:0043234//protein complex;GO:0044424//intracellular part	GO:0017111//nucleoside-triphosphatase activity;GO:0032550//purine ribonucleoside binding	GO:0051603//proteolysis involved in cellular protein catabolic process
Tb11.v5.0762	10.13	8.64	9.3	12.16	11.54	11.37	6654	5159	4824	6582	6108	5204	Tb11.v5.0762.1	hypothetical protein [Trypanosoma brucei brucei TREU927]	-	-	-	-	-	-	-
Tb11.v5.0763	12.76	9.81	9.08	12.05	12.09	11.33	2294	1605	1290	1786	1753	1421	Tb11.v5.0763.1	PREDICTED: eukaryotic translation initiation factor isoform 4G-1-like isoform X1 [Gossypium raimondii]	-	-	-	-	-	GO:0003676//nucleic acid binding	-
Tb11.v5.0764	12.43	12.32	16.39	13.51	14.05	13.89	2681	2417	2792	2402	2443	2089	Tb11.v5.0764.1	DNA polymerase kappa [Trypanosoma brucei brucei TREU927]	-	-	-	-	-	GO:0003677//DNA binding;GO:0016653//oxidoreductase activity, acting on NAD(P)H, heme protein as acceptor;GO:0034061//DNA polymerase activity	GO:0006259//DNA metabolic process;GO:0044710//single-organism metabolic process
Tb11.v5.0765	7.8	7.59	7.75	8.79	8.15	7.54	767	679	602	713	647	517	Tb11.v5.0765.1	N-acetylglucosaminyl-phosphatidylinositol biosynthetic protein [Trypanosoma brucei brucei TREU927]	-	-	-	-	-	-	-
Tb11.v5.0766	21.87	20.6	20.46	19.82	19.98	20.97	4901	4200	3621	3662	3611	3277	Tb11.v5.0766.1	folate transporter [Trypanosoma brucei brucei TREU927]	-	-	-	-	-	-	-
Tb11.v5.0767	9.01	9.42	8.35	10.39	9.81	9.12	3469	3300	2539	3298	3046	2450	Tb11.v5.0767.1	pumilio RNA-binding protein PUF1 [Trypanosoma brucei brucei TREU927]	-	-	-	-	-	-	-
Tb11.v5.0768	62.01	66.06	57.42	71.72	68.6	68.24	5412	5245	3957	5160	4828	4152	Tb11.v5.0768.1	aspartyl aminopeptidase [Trypanosoma brucei brucei TREU927]	-	-	-	-	-	-	-
Tb11.v5.0769	6.69	6.34	6.41	6.54	6.09	6.03	1190	1026	900	959	874	748	Tb11.v5.0769.1	variant surface glycoprotein 3081, partial [Trypanosoma brucei]	-	-	-	-	-	-	-
Tb11.v5.0770	0.4	0.39	0.5	0.39	0.51	0.4	51	45	51	41	53	36	Tb11.v5.0770.1	hypothetical protein [Trypanosoma brucei brucei TREU927]	-	-	-	-	-	-	-
Tb11.v5.0771	26.98	25.55	23.22	29.81	24.92	26.61	627	540	426	571	467	431	Tb11.v5.0771.1	hypothetical protein [Trypanosoma brucei brucei TREU927]	-	-	-	-	-	-	-
Tb11.v5.0772	0	0	0	0	0	0	0	0	0	0	0	0	Tb11.v5.0772.1	expression site-associated gene (ESAG) protein,putative [Trypanosoma brucei gambiense DAL972]	-	-	-	-	-	-	-
Tb11.v5.0773	11.54	10.85	12.92	11.38	11.81	10.38	1309	1120	1157	1064	1080	821	Tb11.v5.0773.1	hypothetical protein, conserved [Trypanosoma brucei gambiense DAL972]	-	-	-	-	-	-	-
Tb11.v5.0774	93.62	104.41	86.83	144.96	154.6	157.23	6852	6951	5018	8746	9124	8022	Tb11.v5.0774.1	dihydrolipoamide acetyltransferase precursor [Trypanosoma brucei brucei TREU927]	Metabolism;Metabolism;Metabolism	Carbohydrate metabolism;Carbohydrate metabolism;Carbohydrate metabolism	ko00010//Glycolysis / Gluconeogenesis;ko00620//Pyruvate metabolism;ko00020//Citrate cycle (TCA cycle)	K00627;K00627;K00627	-	-	-
Tb11.v5.0775	16.81	16.83	18.6	24.43	20.46	23.19	805	733	703	964	790	774	Tb11.v5.0775.1	tRNA methyltransferase [Trypanosoma grayi]	-	-	-	-	-	-	-
Tb11.v5.0776	0.21	0.25	0.13	0.24	0.23	0.27	34	36	17	32	30	30	Tb11.v5.0776.1	variant surface glycoprotein 301 [Trypanosoma brucei]	-	-	-	-	-	-	-
Tb11.v5.0777	9.19	9.67	8.68	6.55	7	7.32	1055	1010	787	620	648	586	Tb11.v5.0777.1	paraflagellar rod protein [Trypanosoma brucei brucei TREU927]	-	-	-	-	-	-	-
Tb11.v5.0778	20.59	22.44	16.67	26.04	22.82	23.09	1877	1861	1200	1957	1677	1467	Tb11.v5.0778.1	chaperone protein DNAJ [Trypanosoma brucei brucei TREU927]	-	-	-	-	-	-	-
Tb11.v5.0779	7.77	7.32	7.82	7.86	7.84	7.72	6162	5283	4895	5139	5015	4269	Tb11.v5.0779.1	hypothetical protein [Trypanosoma brucei brucei TREU927]	-	-	-	-	-	-	-
Tb11.v5.0780	20.41	20.48	18.49	25.27	26.41	25.02	1535	1401	1098	1567	1602	1312	Tb11.v5.0780.1	ABC transporter [Trypanosoma brucei brucei TREU927]	Environmental Information Processing	Membrane transport	ko02010//ABC transporters	K05643	-	-	-
Tb11.v5.0781	3.31	3.08	3.74	4.26	4.1	3.52	475	402	423	503	474	352	Tb11.v5.0781.1	SUMO ligase [Plasmodium cynomolgi strain B]	-	-	-	-	-	-	-
Tb11.v5.0782	19.45	18.28	19.58	18.83	17.82	17.95	2409	2060	1915	1923	1780	1550	Tb11.v5.0782.1	polyadenylation/uridylation factor 1 [Trypanosoma brucei]	-	-	-	-	-	-	-
Tb11.v5.0783	27.39	28.15	26.79	28.23	28.47	29.72	19041	17800	14703	16177	15957	14403	Tb11.v5.0783.1	methionine aminopeptidase 2 [Trypanosoma brucei brucei TREU927]	-	-	-	-	-	-	-
Tb11.v5.0784	31.69	31.21	31.76	29.66	34.07	33.15	12328	11042	9755	9511	10687	8990	Tb11.v5.0784.1	receptor-type adenylate cyclase GRESAG 4 [Trypanosoma brucei brucei TREU927]	Metabolism	Nucleotide metabolism	ko00230//Purine metabolism	K01768	-	-	-
Tb11.v5.0785	1.38	1.19	1.64	1.84	1.7	1.52	416	324	388	455	412	318	Tb11.v5.0785.1	variant surface glycoprotein, partial [Trypanosoma brucei brucei TREU927]	-	-	-	-	-	-	-
Tb11.v5.0786	0	0.03	0.08	0.07	0.04	0.04	0	2	4	4	2	2	Tb11.v5.0786.1	variant surface glycoprotein 1120 [Trypanosoma brucei]	-	-	-	-	-	-	-
Tb11.v5.0787	12.96	12.1	12.8	12.44	11.76	11.71	805	684	628	637	589	507	Tb11.v5.0787.1	kinesin [Trypanosoma brucei brucei TREU927]	-	-	-	-	-	-	-
Tb11.v5.0788	47.21	50.83	43.18	28.36	33.54	32.65	2369	2320	1711	1173	1357	1142	Tb11.v5.0788.1	expression site-associated gene 2 (ESAG2) protein [Trypanosoma brucei brucei TREU927]	-	-	-	-	-	-	-
Tb11.v5.0789	5.25	4.27	4.19	3.57	3.82	4.55	384	284	242	215	225	232	Tb11.v5.0789.1	expression site-associated gene (ESAG) protein [Trypanosoma brucei brucei TREU927]	-	-	-	-	-	-	-
Tb11.v5.0790	17.02	16.97	19.44	23.8	22.98	23.16	1028	932	927	1185	1119	975	Tb11.v5.0790.1	hypothetical protein [Trypanosoma brucei brucei TREU927]	-	-	-	-	-	-	-
Tb11.v5.0791	13.37	13.66	14.26	16.62	14.77	15.25	1689	1569	1422	1730	1504	1343	Tb11.v5.0791.1	ABC transporter [Trypanosoma brucei brucei TREU927]	-	-	-	-	-	-	-
Tb11.v5.0792	26.98	16.88	15.79	13.73	13.88	23.1	15015	8549	6940	6301	6231	8962	Tb11.v5.0792.1	DNA polymerase theta (helicase domain only) [Trypanosoma brucei brucei TREU927]	-	-	-	-	-	-	-
Tb11.v5.0793	7.43	18.25	21.08	13.06	13.47	4.84	3954	8837	8860	5730	5783	1797	Tb11.v5.0793.1	phosphatidylinositol 4-kinase [Trypanosoma cruzi Dm28c]	-	-	-	-	-	-	-
Tb11.v5.0794	20.52	18.61	19.54	14.02	14.87	14.79	902	744	678	508	527	453	Tb11.v5.0794.1	hypothetical protein, conserved [Trypanosoma brucei gambiense DAL972]	-	-	-	-	-	-	-
Tb11.v5.0795	2.8	2.99	3.48	4.46	4.27	4	275	267	270	361	338	274	Tb11.v5.0795.1	variant surface glycoprotein 1168 [Trypanosoma brucei]	-	-	-	-	-	-	-
Tb11.v5.0796	4.29	3.72	4.39	3.5	3.57	3.9	213	168	172	143	143	135	Tb11.v5.0796.1	hypothetical protein [Trypanosoma brucei brucei TREU927]	-	-	-	-	-	-	-
Tb11.v5.0797	4.8	5.09	4.73	5.56	4.89	4.89	1004	968	781	958	824	713	Tb11.v5.0797.1	flagellar calcium-binding protein TB-44A [Trypanosoma brucei brucei TREU927]	-	-	-	-	-	-	-
Tb11.v5.0798	32.67	31.42	31.69	21.32	21.4	19.88	2965	2594	2271	1595	1566	1258	Tb11.v5.0798.1	flagellar calcium-binding protein [Trypanosoma brucei brucei TREU927]	-	-	-	-	-	-	-
Tb11.v5.0799	32.03	33.74	28.57	40.04	45	46.26	1316	1261	927	1356	1491	1325	Tb11.v5.0799.1	hypothetical protein [Trypanosoma brucei brucei TREU927]	-	-	-	-	-	-	-
Tb11.v5.0800	0.9	1.17	0.91	1.73	1.35	1.59	347	412	277	550	420	428	Tb11.v5.0800.1	retrotransposon hot spot (RHS) protein [Trypanosoma brucei brucei TREU927]	-	-	-	-	-	-	-
Tb11.v5.0801	0.39	0.5	0.65	0.47	0.88	0.65	6	7	8	6	11	7	Tb11.v5.0801.1	hypothetical protein [Trypanosoma brucei brucei TREU927]	-	-	-	-	-	-	-
Tb11.v5.0802	2.16	2.35	2.2	2.77	2.7	2.86	1193	1179	959	1262	1201	1103	Tb11.v5.0802.1	hypothetical protein [Trypanosoma brucei brucei TREU927]	-	-	-	-	-	-	-
Tb11.v5.0803	5.9	6.21	7.88	8.32	7.38	7.72	626	599	660	728	631	571	Tb11.v5.0803.1	variant surface glycoprotein 817 [Trypanosoma brucei]	-	-	-	-	-	-	-
Tb11.v5.0804	0	0	0	0	0	0	0	0	0	0	0	0	Tb11.v5.0804.1	-	-	-	-	-	-	-	-
Tb11.v5.0805	52.05	48.94	53.21	56.74	55.46	32.73	33976	29057	27428	30534	29191	14894	Tb11.v5.0805.1	hypothetical protein [Trypanosoma brucei brucei TREU927]	-	-	-	-	-	-	-
Tb11.v5.0806	10.31	11.42	11.02	13.31	13.32	2.03	7832	7891	6611	8330	8155	1075	Tb11.v5.0806.1	hypothetical protein [Trypanosoma brucei brucei TREU927]	-	-	-	-	-	-	-
Tb11.v5.0807	25.48	26.75	24.96	25.85	29.77	27.56	2573	2457	1990	2152	2424	1940	Tb11.v5.0807.1	ribonuclease [Trypanosoma brucei brucei TREU927]	-	-	-	-	-	-	-
Tb11.v5.0808	20.73	19.88	20.82	24.11	24.3	24.87	4260	3717	3379	4085	4028	3563	Tb11.v5.0808.1	inositol 1,4,5-trisphosphate receptor [Trypanosoma grayi]	-	-	-	-	-	-	-
Tb11.v5.0809	7.18	6.87	6.24	8.35	8.29	8.31	2906	2527	1993	2785	2704	2342	Tb11.v5.0809.1	stress-induced-phosphoprotein 1 [Trypanosoma grayi]	-	-	-	-	-	-	-
Tb11.v5.0810	27.02	28.66	26.95	27.26	25.28	26.39	5547	5353	4369	4614	4186	3777	Tb11.v5.0810.1	glutamyl-tRNA synthetase [Trypanosoma brucei brucei TREU927]	Genetic Information Processing;Metabolism	Translation;Metabolism of cofactors and vitamins	ko00970//Aminoacyl-tRNA biosynthesis;ko00860//Porphyrin and chlorophyll metabolism	K01885;K01885	-	-	-
Tb11.v5.0811	16.27	15.24	17.08	15.3	14.5	14.3	4865	4146	4034	3773	3498	2981	Tb11.v5.0811.1	structural maintenance of chromosome 2 [Trypanosoma brucei brucei TREU927]	-	-	-	-	-	-	-
Tb11.v5.0812	3.29	3.36	3.38	3.56	3.39	3.24	1289	1198	1048	1151	1074	885	Tb11.v5.0812.1	signal recognition particle protein [Trypanosoma brucei brucei TREU927]	Genetic Information Processing	Folding, sorting and degradation	ko03060//Protein export	K03108	-	-	-
Tb11.v5.0813	0.56	0.52	0.5	0.67	0.62	0.59	313	264	220	305	279	226	Tb11.v5.0813.1	expression site-associated gene 3 (ESAG3)-like protein [Trypanosoma brucei brucei TREU927]	-	-	-	-	-	-	-
Tb11.v5.0814	20.09	19.41	18.88	21.26	20.99	21.46	1394	1225	1034	1216	1174	1038	Tb11.v5.0814.1	expression site-associated gene ESAG protein [Trypanosoma brucei brucei TREU927]	-	-	-	-	-	-	-
Tb11.v5.0815	1.7	0.38	0.31	2.99	2.28	2.57	1467	295	214	2123	1584	1545	Tb11.v5.0815.1	hypothetical protein [Trypanosoma brucei brucei TREU927]	-	-	-	-	-	-	-
Tb11.v5.0816	12.52	13.84	13.05	9.66	10.54	9.43	6675	6714	5494	4248	4534	3507	Tb11.v5.0816.1	expression site-associated gene 2 (ESAG2) protein [Trypanosoma brucei brucei TREU927]	-	-	-	-	-	-	-
Tb11.v5.0817	6.64	6.47	6.53	8.69	8.7	8.38	4049	3589	3142	4367	4278	3561	Tb11.v5.0817.1	ubiquitin-protein ligase [Trypanosoma brucei brucei TREU927]	-	-	-	-	-	-	-
Tb11.v5.0818	19.78	18.96	18.78	23.26	20.86	22.12	1311	1143	983	1271	1115	1022	Tb11.v5.0818.1	peroxin-2 [Trypanosoma brucei brucei TREU927]	-	-	-	-	-	-	-
Tb11.v5.0819	5.29	5.13	5.28	6.12	6.41	6.62	1608	1420	1268	1534	1573	1403	Tb11.v5.0819.1	kinesin [Trypanosoma brucei brucei TREU927]	-	-	-	-	-	-	-
Tb11.v5.0820	13.72	14.04	12.53	12.05	12.09	12.06	10319	9607	7440	7473	7333	6324	Tb11.v5.0820.1	branched-chain amino acid aminotransferase [Trypanosoma brucei brucei TREU927]	Metabolism;Metabolism;Metabolism;Metabolism	Amino acid metabolism;Amino acid metabolism;Metabolism of cofactors and vitamins;Amino acid metabolism	ko00270//Cysteine and methionine metabolism;ko00280//Valine, leucine and isoleucine degradation;ko00770//Pantothenate and CoA biosynthesis;ko00290//Valine, leucine and isoleucine biosynthesis	K00826;K00826;K00826;K00826	-	-	-
Tb11.v5.0821	18.9	17.69	19.76	18.49	19.05	17.42	1477	1257	1219	1191	1200	949	Tb11.v5.0821.1	receptor-type adenylate cyclase GRESAG 4 [Trypanosoma brucei brucei TREU927]	Metabolism	Nucleotide metabolism	ko00230//Purine metabolism	K01768	-	-	-
Tb11.v5.0822	22.82	20.36	22.49	23.21	22.01	22.06	2043	1658	1590	1713	1589	1377	Tb11.v5.0822.1	ATP synthase [Trypanosoma brucei brucei TREU927]	Metabolism	Energy metabolism	ko00190//Oxidative phosphorylation	K02144	-	-	-
Tb11.v5.0823	9.63	9.73	7.12	7.3	10.42	8.58	3778	3470	2205	2361	3295	2347	Tb11.v5.0823.1	SLACS retrotransposable element [Trypanosoma brucei brucei TREU927]	-	-	-	-	-	-	-
Tb11.v5.0824	21.54	22.38	21.57	37.63	34.19	37.4	6305	5960	4986	9082	8072	7633	Tb11.v5.0824.1	hypothetical protein [Trypanosoma brucei brucei TREU927]	-	-	-	-	-	-	-
Tb11.v5.0825	12.03	11.44	11.31	9.24	9.21	9.5	3790	3280	2815	2399	2341	2087	Tb11.v5.0825.1	fatty acyl CoA synthetase [Trypanosoma brucei brucei TREU927]	Metabolism;Metabolism;Cellular Processes	Lipid metabolism;Lipid metabolism;Cellular community - prokaryotes	ko00071//Fatty acid degradation;ko00061//Fatty acid biosynthesis;ko02024//Quorum sensing	K01897;K01897;K01897	-	-	-
Tb11.v5.0826	10.04	12.13	9.42	24.81	21.63	24.46	830	912	615	1691	1442	1410	Tb11.v5.0826.1	expression site-associated gene (ESAG) protein [Trypanosoma brucei brucei TREU927]	-	-	-	-	-	-	-
Tb11.v5.0827	37.55	37.97	40.98	35.37	32.84	30.07	4281	3937	3689	3324	3019	2390	Tb11.v5.0827.1	NUP-1 protein [Trypanosoma brucei brucei TREU927]	-	-	-	-	-	-	-
Tb11.v5.0828	20.09	19.11	19.88	22.39	20.75	19.96	1071	927	837	984	892	742	Tb11.v5.0828.1	trans-sialidase [Trypanosoma cruzi Dm28c]	-	-	-	-	-	-	-
Tb11.v5.0829	6.35	5.95	6.64	7.68	7.72	7.56	1393	1186	1150	1389	1366	1156	Tb11.v5.0829.1	variant surface glycoprotein (VSG) Buteba 1 precursor [Trypanosoma brucei]	-	-	-	-	-	-	-
Tb11.v5.0830	13.42	14.35	14.41	13.29	12.07	10.92	2171	2112	1841	1772	1575	1231	Tb11.v5.0830.1	receptor-type adenylate cyclase GRESAG 4 [Trypanosoma brucei brucei TREU927]	Metabolism	Nucleotide metabolism	ko00230//Purine metabolism	K01768	-	-	-
Tb11.v5.0831	34.33	31.39	32.15	32.1	32.08	31.7	8639	7187	6389	6659	6511	5562	Tb11.v5.0831.1	kinesin [Trypanosoma brucei brucei TREU927]	-	-	-	-	-	-	-
Tb11.v5.0832	15.1	18.53	15.23	23.27	20.97	21.19	962	1074	766	1222	1077	941	Tb11.v5.0832.1	methyltransferase domain-containing protein [Trypanosoma grayi]	-	-	-	-	-	-	-
Tb11.v5.0833	4.82	4.6	5.06	4.31	3.87	3.88	1086	944	901	801	703	610	Tb11.v5.0833.1	kinesin [Trypanosoma brucei brucei TREU927]	-	-	-	-	-	-	-
Tb11.v5.0834	2.58	1.44	1.79	1.55	3.29	2.53	197	100	108	98	203	135	Tb11.v5.0834.1	hypothetical protein [Trypanosoma brucei brucei TREU927]	-	-	-	-	-	-	-
Tb11.v5.0835	17.98	16.9	19.04	20.67	19.35	19.87	1668	1426	1395	1581	1448	1285	Tb11.v5.0835.1	kinesin [Trypanosoma brucei brucei TREU927]	-	-	-	-	-	-	-
Tb11.v5.0836	35.94	34.66	36.73	37.78	38.1	37.48	2820	2474	2276	2444	2411	2050	Tb11.v5.0836.1	metal-ion transporter [Trypanosoma brucei brucei TREU927]	-	-	-	-	-	-	-
Tb11.v5.0837	16.51	15.8	16.03	18.21	18.01	17.82	6623	5767	5079	6021	5825	4984	Tb11.v5.0837.1	importin subunit beta-1 [Trypanosoma brucei brucei TREU927]	-	-	-	-	-	-	-
Tb11.v5.0838	42.42	42.22	48.83	40.53	37.03	31.54	32792	29690	29804	25829	23079	16996	Tb11.v5.0838.1	leucine-rich repeat protein (LRRP) [Trypanosoma brucei brucei TREU927]	-	-	-	-	-	-	-
Tb11.v5.0839	34.65	33.41	19.29	1.08	13.83	37.76	6444	5652	2832	166	2074	4895	Tb11.v5.0839.1	RHS1 [Trypanosoma brucei]	-	-	-	-	-	-	-
Tb11.v5.0840	0.07	0.09	0.01	0.09	0.11	0.02	12	13	1	12	14	2	Tb11.v5.0840.1	variant surface glycoprotein 748 [Trypanosoma brucei]	-	-	-	-	-	-	-
Tb11.v5.0841	4.48	4.38	4.1	5.19	4.87	4.37	1481	1317	1069	1414	1298	1006	Tb11.v5.0841.1	aldo/keto reductase [Trypanosoma grayi]	-	-	-	-	-	-	-
Tb11.v5.0842	18.77	19.58	19.97	26.46	25.14	26.72	4160	3947	3495	4834	4494	4128	Tb11.v5.0842.1	ATP dependent DEAD-box helicase [Strigomonas culicis]	-	-	-	-	-	-	-
Tb11.v5.0843	16.88	17.51	15.85	13.57	13.29	12.7	1260	1189	934	835	800	661	Tb11.v5.0843.1	hypothetical protein, conserved [Trypanosoma brucei gambiense DAL972]	-	-	-	-	-	-	-
Tb11.v5.0844	5.8	5.33	6.93	5.61	5.53	4.55	212	177	200	169	163	116	Tb11.v5.0844.1	ATP-dependent DEAH-box RNA helicase [Trypanosoma brucei brucei TREU927]	-	-	-	-	-	-	-
Tb11.v5.0845	19.58	17.5	21.73	19.9	19.43	17	1332	1083	1167	1116	1066	806	Tb11.v5.0845.1	hypothetical protein [Trypanosoma brucei brucei TREU927]	-	-	-	-	-	-	-
Tb11.v5.0846	24.19	25.28	26.61	26.44	25.44	26.03	1173	1115	1019	1057	995	880	Tb11.v5.0846.1	hypothetical protein [Trypanosoma brucei brucei TREU927]	-	-	-	-	-	-	-
Tb11.v5.0847	13.74	14.24	13.56	15.78	15.51	15.01	10097	9516	7865	9559	9190	7690	Tb11.v5.0847.1	variant surface glycoprotein [Trypanosoma brucei]	-	-	-	-	-	-	-
Tb11.v5.0848	8.33	7.99	9.08	7.88	8.76	8.62	2064	1801	1778	1610	1752	1489	Tb11.v5.0848.1	gamma-tubulin complex subunit [Trypanosoma brucei brucei TREU927]	-	-	-	-	-	-	-
Tb11.v5.0849	2.68	2.34	2.4	2.54	2.24	2.17	363	288	257	284	244	205	Tb11.v5.0849.1	kinesin [Trypanosoma brucei brucei TREU927]	-	-	-	-	-	-	-
Tb11.v5.0850	0	0	0	0	0	0	0	0	0	0	0	0	Tb11.v5.0850.1	variant surface glycoprotein 772 [Trypanosoma brucei]	-	-	-	-	-	-	-
Tb11.v5.0851	22.28	23.58	20.16	29.28	28.82	30.38	4352	4189	3110	4714	4539	4137	Tb11.v5.0851.1	ribonuclease HII [Trypanosoma brucei brucei TREU927]	Genetic Information Processing	Replication and repair	ko03030//DNA replication	K03470	-	-	-
Tb11.v5.0852	8.47	8.36	8.17	9.47	8.79	8.97	2842	2553	2165	2622	2380	2100	Tb11.v5.0852.1	kinectin [Trypanosoma grayi]	-	-	-	-	-	-	-
Tb11.v5.0853	11.15	11.76	10.01	14.45	15.1	15.2	2517	2416	1785	2690	2750	2393	Tb11.v5.0853.1	MCAK-like kinesin [Trypanosoma cruzi Dm28c]	-	-	-	-	-	-	-
Tb11.v5.0854	22.43	26.67	19.72	36.1	35.38	41.31	1089	1178	756	1445	1385	1398	Tb11.v5.0854.1	NLI-interacting factor [Trypanosoma cruzi strain CL Brener]	-	-	-	-	-	-	-
Tb11.v5.0855	22.94	25.79	21.52	30.88	29.32	30	3190	3263	2363	3541	3288	2909	Tb11.v5.0855.1	hypothetical protein, unlikely [Trypanosoma brucei gambiense DAL972]	-	-	-	-	-	-	-
Tb11.v5.0856	6.31	5.64	6.77	5.98	5.89	5.76	413	336	350	323	311	263	Tb11.v5.0856.1	hypothetical protein [Trypanosoma brucei brucei TREU927]	-	-	-	-	-	-	-
Tb11.v5.0857	2.09	2.09	1.89	2.56	2.27	2.34	378	344	269	381	330	294	Tb11.v5.0857.1	variant surface glycoprotein [Trypanosoma brucei]	-	-	-	-	-	-	-
Tb11.v5.0858	8.26	7.81	7.31	9.65	8.71	9.51	2402	2066	1678	2312	2042	1927	Tb11.v5.0858.1	intraflagellar transport protein 172 [Trypanosoma grayi]	-	-	-	-	-	-	-
Tb11.v5.0859	19.84	19	21.89	19.89	18.72	19.38	1631	1421	1421	1348	1241	1111	Tb11.v5.0859.1	N-myristoyl transferase [Trypanosoma brucei brucei TREU927]	-	-	-	-	-	-	-
Tb11.v5.0860	9.75	9.82	9.23	10.64	10.11	10.29	5312	4865	3971	4776	4439	3907	Tb11.v5.0860.1	endonuclease G [Trypanosoma brucei brucei TREU927]	-	-	-	-	-	-	-
Tb11.v5.0861	12.93	11.09	14.71	13.54	12.66	11.84	542	423	487	468	428	346	Tb11.v5.0861.1	hypothetical protein [Trypanosoma brucei brucei TREU927]	-	-	-	-	-	-	-
Tb11.v5.0862	5.36	6.08	6.1	7.36	6.52	6.63	464	479	417	525	455	400	Tb11.v5.0862.1	hypothetical protein [Trypanosoma brucei brucei TREU927]	-	-	-	-	-	-	-
Tb11.v5.0863	5.71	5.67	5.06	5.61	5.24	5.08	4647	4193	3247	3759	3437	2878	Tb11.v5.0863.1	Importin-beta, N-terminal domain-containing protein [Trypanosoma grayi]	-	-	-	-	-	-	-
Tb11.v5.0864	3.45	3.36	3.85	3.35	3.51	3.76	739	654	651	591	606	562	Tb11.v5.0864.1	receptor-type adenylate cyclase GRESAG 4 [Trypanosoma brucei brucei TREU927]	Metabolism	Nucleotide metabolism	ko00230//Purine metabolism	K01768	-	-	-
Tb11.v5.0865	4.55	4.38	4.04	4.79	4.92	5.61	257	225	180	223	224	221	Tb11.v5.0865.1	receptor-type adenylate cyclase GRESAG 4 [Trypanosoma brucei brucei TREU927]	Metabolism	Nucleotide metabolism	ko00230//Purine metabolism	K01768	-	-	-
Tb11.v5.0866	22.6	20.88	19.56	26.81	23.21	22.72	1979	1663	1352	1935	1639	1387	Tb11.v5.0866.1	major vault protein [Trypanosoma brucei brucei TREU927]	-	-	-	-	-	-	-
Tb11.v5.0867	9.57	8.48	10.57	10.09	10.39	9.83	588	474	513	511	515	421	Tb11.v5.0867.1	hypothetical protein [Trypanosoma brucei brucei TREU927]	-	-	-	-	-	-	-
Tb11.v5.0868	27.55	27.51	24.37	37.94	31.48	32.16	4569	4151	3192	5187	4210	3718	Tb11.v5.0868.1	mitotubule-associated protein Gb4 [Trypanosoma brucei brucei TREU927]	-	-	-	-	-	-	-
Tb11.v5.0869	30.72	32.47	30.66	41.82	39.51	41.79	5704	5484	4495	6401	5915	5409	Tb11.v5.0869.1	cystathione gamma lyase [Trypanosoma brucei brucei TREU927]	-	-	-	-	-	-	-
Tb11.v5.0870	0.02	0.03	0	0	0	0	1	1	0	0	0	0	Tb11.v5.0870.1	variant surface glycoprotein 3105, partial [Trypanosoma brucei]	-	-	-	-	-	-	-
Tb11.v5.0871	24.3	22.67	25.14	22.35	24.71	24.46	1360	1154	1111	1031	1115	954	Tb11.v5.0871.1	hypothetical protein [Trypanosoma brucei brucei TREU927]	-	-	-	-	-	-	-
Tb11.v5.0872	0	0	0	0	0	0	0	0	0	0	0	0	Tb11.v5.0872.1	variant surface glycoprotein [Trypanosoma brucei]	-	-	-	-	-	-	-
Tb11.v5.0873	3.47	3.3	3.37	5.89	6.05	6.23	1497	1296	1146	2095	2104	1873	Tb11.v5.0873.1	variant surface glycoprotein 1315 [Trypanosoma brucei]	-	-	-	-	-	-	-
Tb11.v5.0874	7.69	7.93	8.42	8.64	8.39	7.88	3791	3557	3277	3512	3337	2708	Tb11.v5.0874.1	protein kinase [Trypanosoma brucei brucei TREU927]	-	-	-	-	-	-	-
Tb11.v5.0875	30.24	30.76	34.23	32.08	35.14	34.63	4812	4452	4301	4208	4509	3841	Tb11.v5.0875.1	hypothetical protein [Trypanosoma brucei brucei TREU927]	-	-	-	-	-	-	-
Tb11.v5.0876	5.31	5.32	4.91	6.09	6.49	6.42	2551	2329	1866	2413	2516	2152	Tb11.v5.0876.1	hypothetical protein [Trypanosoma brucei brucei TREU927]	-	-	-	-	-	-	-
Tb11.v5.0877	13.46	12.81	12.66	13.13	11.9	11.9	1136	984	844	914	810	700	Tb11.v5.0877.1	eukaryotic translation initiation factor 3 subunit 8 [Trypanosoma brucei brucei TREU927]	-	-	-	-	-	-	-
Tb11.v5.0878	5.2	5.06	5.63	6.66	6.44	6.33	872	773	746	921	871	741	Tb11.v5.0878.1	DNA polymerase kappa [Trypanosoma brucei brucei TREU927]	-	-	-	-	-	-	-
Tb11.v5.0879	4.96	4.95	5.13	6.56	6.86	6.39	1968	1785	1607	2147	2195	1768	Tb11.v5.0879.1	variant surface glycoprotein 3539, partial [Trypanosoma brucei]	-	-	-	-	-	-	-
Tb11.v5.0880	39.08	38.24	34.07	43.8	44.22	41.72	7187	6398	4948	6641	6559	5350	Tb11.v5.0880.1	UDP-Gal or UDP-GlcNAc-dependent glycosyltransferase [Trypanosoma brucei brucei TREU927]	-	-	-	-	-	-	-
Tb11.v5.0881	0.65	10.72	3.41	1.35	1.13	2.84	366	5530	1527	629	516	1123	Tb11.v5.0881.1	antigenic protein [Trypanosoma brucei brucei TREU927]	-	-	-	-	-	-	-
Tb11.v5.0882	5.71	5.8	5.66	5.95	5.37	5.84	1285	1186	1006	1103	974	915	Tb11.v5.0882.1	hypothetical protein [Trypanosoma brucei brucei TREU927]	-	-	-	-	-	-	-
Tb11.v5.0883	9.92	8.02	9.68	10.96	11.87	11.6	313	230	241	285	302	255	Tb11.v5.0883.1	hypothetical protein [Trypanosoma brucei brucei TREU927]	-	-	-	-	-	-	-
Tb11.v5.0884	5.16	5.19	5.16	5.05	5.07	4.97	1742	1595	1375	1406	1381	1169	Tb11.v5.0884.1	pre-mRNA-splicing factor SYF1 [Trypanosoma grayi]	-	-	-	-	-	-	-
Tb11.v5.0885	7.69	7.42	7.65	8.44	7.87	7.88	1028	903	808	931	849	735	Tb11.v5.0885.1	amino acid transporter [Trypanosoma brucei brucei TREU927]	-	-	-	-	-	-	-
Tb11.v5.0886	13.35	13.41	13.92	14.01	13.66	12.61	2766	2528	2277	2393	2283	1822	Tb11.v5.0886.1	hypothetical protein [Trypanosoma brucei brucei TREU927]	-	-	-	-	-	-	-
Tb11.v5.0887	13.95	12.36	13.12	12.57	12.96	12.94	3394	2734	2520	2520	2542	2194	Tb11.v5.0887.1	hypothetical protein [Trypanosoma brucei brucei TREU927]	-	-	-	-	-	-	-
Tb11.v5.0888	0.36	7.96	8.2	9.91	5.13	8.24	46	929	831	1048	531	737	Tb11.v5.0888.1	hypothetical protein [Trypanosoma brucei brucei TREU927]	-	-	-	-	-	-	-
Tb11.v5.0889	8.07	8.19	8.43	7.95	8.1	7.78	4051	3737	3341	3290	3276	2721	Tb11.v5.0889.1	variant surface glycoprotein 3582, partial [Trypanosoma brucei]	-	-	-	-	-	-	-
Tb11.v5.0890	9.64	9.38	9.18	8.71	8.62	8.38	584	517	439	435	421	354	Tb11.v5.0890.1	hypothetical protein [Trypanosoma brucei brucei TREU927]	-	-	-	-	-	-	-
Tb11.v5.0891	0.2	0.34	0.07	0.39	0.3	0.38	18	28	5	29	22	24	Tb11.v5.0891.1	variant surface glycoprotein [Trypanosoma brucei brucei TREU927]	-	-	-	-	-	-	-
Tb11.v5.0892	17.03	17.23	17.71	21.07	20.2	20.69	4675	4302	3839	4769	4471	3960	Tb11.v5.0892.1	hypothetical protein [Trypanosoma brucei brucei TREU927]	-	-	-	-	-	-	-
Tb11.v5.0893	14.12	14.27	15.53	15.54	15.48	14.78	1202	1105	1044	1091	1063	877	Tb11.v5.0893.1	Tcc44h21-2.5 [Trypanosoma grayi]	-	-	-	-	-	-	-
Tb11.v5.0894	8.95	9.32	8.08	8.33	8.61	8.68	4235	4015	3021	3252	3286	2864	Tb11.v5.0894.1	variant surface glycoprotein 713, partial [Trypanosoma brucei]	-	-	-	-	-	-	-
Tb11.v5.0895	14.47	14.39	14.2	17.8	16.12	16.35	2656	2404	2058	2694	2386	2092	Tb11.v5.0895.1	protein phosphatase 2 (formerly 2A), regulatory subunit B [Trypanosoma grayi]	-	-	-	-	-	-	-
Tb11.v5.0896	0.46	0.51	0.27	0.37	0.36	0.32	64	65	30	43	40	31	Tb11.v5.0896.1	variant surface glycoprotein 723, partial [Trypanosoma brucei]	-	-	-	-	-	-	-
Tb11.v5.0897	14.38	15.09	14.54	15.22	13.22	14.63	1489	1421	1189	1299	1104	1056	Tb11.v5.0897.1	tetratricopeptide repeat-like superfamily protein, partial [Iris japonica]	-	-	-	-	-	-	-
Tb11.v5.0898	0	0.04	0	0	0	0	0	1	0	0	0	0	Tb11.v5.0898.1	variant surface glycoprotein 1603, partial [Trypanosoma brucei]	-	-	-	-	-	-	-
Tb11.v5.0899	18.85	19.59	20	16.82	16.76	16.38	530	501	444	390	380	321	Tb11.v5.0899.1	tRNA-dihydrouridine synthase 2 [Trypanosoma brucei brucei TREU927]	-	-	-	-	-	-	-
Tb11.v5.0900	4.28	3.78	4.92	3.31	3.74	4.26	728	586	661	465	513	506	Tb11.v5.0900.1	hypothetical protein, conserved [Trypanosoma brucei gambiense DAL972]	-	-	-	-	-	-	-
Tb11.v5.0901	8.51	7.67	10.18	8.14	7.8	6.95	383	314	362	302	283	218	Tb11.v5.0901.1	tubulin--tyrsoine ligase-like protein [Trypanosoma brucei brucei TREU927]	-	-	-	-	-	-	-
Tb11.v5.0902	9.69	9.17	10.67	10.92	10.45	9.98	1684	1450	1464	1565	1464	1209	Tb11.v5.0902.1	formin [Trypanosoma rangeli SC58]	-	-	-	-	-	-	-
Tb11.v5.0903	11.36	14.39	8.57	17.99	16.18	16.92	4581	5277	2727	5977	5261	4756	Tb11.v5.0903.1	S-adenosylmethionine decarboxylase proenzyme [Trypanosoma brucei brucei TREU927]	Metabolism;Metabolism	Amino acid metabolism;Amino acid metabolism	ko00270//Cysteine and methionine metabolism;ko00330//Arginine and proline metabolism	K01611;K01611	-	-	-
Tb11.v5.0904	20.58	20.27	21.48	22.16	21.31	22.92	1689	1513	1392	1499	1410	1311	Tb11.v5.0904.1	glutaredoxin-like protein [Trypanosoma brucei brucei TREU927]	-	-	-	-	-	-	-
Tb11.v5.0905	15.62	13.11	17.13	12.68	13.96	12.5	1146	875	992	767	826	639	Tb11.v5.0905.1	glycoside hydrolase family protein [Trypanosoma grayi]	-	-	-	-	-	-	-
Tb11.v5.0906	0	0.04	0	0	0	0.02	0	3	0	0	0	1	Tb11.v5.0906.1	variant surface glycoprotein 482 [Trypanosoma brucei]	-	-	-	-	-	-	-
Tb11.v5.0907	0	0	0	0	0	0	0	0	0	0	0	0	Tb11.v5.0907.1	variant surface glycoprotein (VSG, atypical) [Trypanosoma brucei brucei TREU927]	-	-	-	-	-	-	-
Tb11.v5.0908	0	0	0	0	0	0	0	0	0	0	0	0	Tb11.v5.0908.1	variant surface glycoprotein 739 [Trypanosoma brucei]	-	-	-	-	-	-	-
Tb11.v5.0909	0	0	0	0	0	0	0	0	0	0	0	0	Tb11.v5.0909.1	variant surface glycoprotein 1187 [Trypanosoma brucei]	-	-	-	-	-	-	-
Tb11.v5.0910	0	0	0	0	0	0	0	0	0	0	0	0	Tb11.v5.0910.1	variant surface glycoprotein 3134, partial [Trypanosoma brucei]	-	-	-	-	-	-	-
Tb11.v5.0911	0	0	0	0	0	0	0	0	0	0	0	0	Tb11.v5.0911.1	variant surface glycoprotein 484 [Trypanosoma brucei]	-	-	-	-	-	-	-
Tb11.v5.0912	0.02	0.02	0.04	0.04	0.02	0.02	1	1	2	2	1	1	Tb11.v5.0912.1	variant surface glycoprotein 3735, partial [Trypanosoma brucei]	-	-	-	-	-	-	-
Tb11.v5.0913	0.04	0	0	0	0	0.19	2	0	0	0	0	6	Tb11.v5.0913.1	variant surface glycoprotein 2105, partial [Trypanosoma brucei]	-	-	-	-	-	-	-
Tb11.v5.0914	0	0.01	0	0	0	0	0	1	0	0	0	0	Tb11.v5.0914.1	variant surface glycoprotein [Trypanosoma brucei]	-	-	-	-	-	-	-
Tb11.v5.0915	0	0	0	0	0.05	0.09	0	0	0	0	2	3	Tb11.v5.0915.1	variant surface glycoprotein 1543 [Trypanosoma brucei]	-	-	-	-	-	-	-
Tb11.v5.0916	0	0	0	0	0	0	0	0	0	0	0	0	Tb11.v5.0916.1	variant surface glycoprotein (VSG, atypical) [Trypanosoma brucei brucei TREU927]	-	-	-	-	-	-	-
Tb11.v5.0917	0	0	0	0	0.06	0	0	0	0	0	1	0	Tb11.v5.0917.1	variant surface glycoprotein 1542, partial [Trypanosoma brucei]	-	-	-	-	-	-	-
Tb11.v5.0918	0.02	0	0.01	0.02	0.02	0	4	0	1	3	4	0	Tb11.v5.0918.1	variant surface glycoprotein 504 [Trypanosoma brucei]	-	-	-	-	-	-	-
Tb11.v5.0919	0	0.06	0	0.03	0.03	0.16	0	2	0	1	1	4	Tb11.v5.0919.1	variant surface glycoprotein 3068, partial [Trypanosoma brucei]	-	-	-	-	-	-	-
Tb11.v5.0920	0	0.03	0.03	0.03	0.03	0	0	2	2	2	2	0	Tb11.v5.0920.1	variant surface glycoprotein 3333, partial [Trypanosoma brucei]	-	-	-	-	-	-	-
Tb11.v5.0921	0	0.15	0	0.04	0.12	0.09	0	4	0	1	3	2	Tb11.v5.0921.1	variant surface glycoprotein 688, partial [Trypanosoma brucei]	-	-	-	-	-	-	-
Tb11.v5.0922	0	0	0	0	0	0	0	0	0	0	0	0	Tb11.v5.0922.1	UDP-Gal/UDP-GlcNAc-dependent glycosyltransferase [Trypanosoma brucei brucei TREU927]	-	-	-	-	-	-	-
Tb11.v5.0923	0.04	0.04	0.02	0.09	0	0.09	3	3	1	6	0	5	Tb11.v5.0923.1	variant surface glycoprotein 726 [Trypanosoma brucei]	-	-	-	-	-	-	-
Tb11.v5.0924	0	0.01	0	0.04	0.01	0	0	1	0	3	1	0	Tb11.v5.0924.1	variant surface glycoprotein (VSG, atypical) [Trypanosoma brucei brucei TREU927]	-	-	-	-	-	-	-
Tb11.v5.0925	0	0	0	0	0	0.13	0	0	0	0	0	2	Tb11.v5.0925.1	variant surface glycoprotein 3157, partial [Trypanosoma brucei]	-	-	-	-	-	-	-
Tb11.v5.0926	0.02	0	0	0.02	0.01	0.04	5	0	0	4	1	6	Tb11.v5.0926.1	variant surface glycoprotein 1674 [Trypanosoma brucei]	-	-	-	-	-	-	-
Tb11.v5.0927	0	0	0.04	0	0	0	0	0	4	0	0	0	Tb11.v5.0927.1	variant surface glycoprotein 1242 [Trypanosoma brucei]	-	-	-	-	-	-	-
Tb11.v5.0928	0.02	0.12	0.08	0.05	0.06	0.1	3	15	8	6	7	9	Tb11.v5.0928.1	variant surface glycoprotein 1455 [Trypanosoma brucei]	-	-	-	-	-	-	-
Tb11.v5.0929	0.01	0	0	0	0	0	1	0	0	0	0	0	Tb11.v5.0929.1	variable surface glycoprotein [Trypanosoma evansi]	-	-	-	-	-	-	-
Tb11.v5.0930	0	0	0	0	0	0	0	0	0	0	0	0	Tb11.v5.0930.1	variant surface glycoprotein 1042 [Trypanosoma brucei]	-	-	-	-	-	-	-
Tb11.v5.0931	0	0	0	0	0	0	0	0	0	0	0	0	Tb11.v5.0931.1	variant surface glycoprotein [Trypanosoma brucei]	-	-	-	-	-	-	-
Tb11.v5.0932	0	0	0	0	0	0	0	0	0	0	0	0	Tb11.v5.0932.1	variant surface glycoprotein (VSG) [Trypanosoma brucei brucei TREU927]	-	-	-	-	-	-	-
Tb11.v5.0933	0.06	0	0	0.02	0	0.04	5	0	0	1	0	2	Tb11.v5.0933.1	variant surface glycoprotein 1541 [Trypanosoma brucei]	-	-	-	-	-	-	-
Tb11.v5.0934	0.01	0	0	0.01	0.01	0	1	0	0	1	1	0	Tb11.v5.0934.1	variant surface glycoprotein 1255 [Trypanosoma brucei]	-	-	-	-	-	-	-
Tb11.v5.0935	0	0	0	0.02	0.02	0	0	0	0	1	1	0	Tb11.v5.0935.1	variant surface glycoprotein 3692, partial [Trypanosoma brucei]	-	-	-	-	-	-	-
Tb11.v5.0936	0	0	0	0	0	0	0	0	0	0	0	0	Tb11.v5.0936.1	variant surface glycoprotein 713, partial [Trypanosoma brucei]	-	-	-	-	-	-	-
Tb11.v5.0937	0.04	0.03	0	0	0	0.02	3	2	0	0	0	1	Tb11.v5.0937.1	variant surface glycoprotein [Trypanosoma brucei]	-	-	-	-	-	-	-
Tb11.v5.0938	0	0	0	0	0	0	0	0	0	0	0	0	Tb11.v5.0938.1	variant surface glycoprotein 3080, partial [Trypanosoma brucei]	-	-	-	-	-	-	-
Tb11.v5.0939	0	0.02	0.03	0.07	0.03	0	0	2	2	5	2	0	Tb11.v5.0939.1	variant surface glycoprotein 3461, partial [Trypanosoma brucei]	-	-	-	-	-	-	-
Tb11.v5.0940	0	0	0	0	0	0	0	0	0	0	0	0	Tb11.v5.0940.1	UDP-Gal/UDP-GlcNAc-dependent glycosyltransferase [Trypanosoma brucei brucei TREU927]	-	-	-	-	-	-	-
Tb11.v5.0941	0.01	0	0	0	0	0.02	1	0	0	0	0	1	Tb11.v5.0941.1	variant surface glycoprotein [Trypanosoma brucei]	-	-	-	-	-	-	-
Tb11.v5.0942	0	0	0	0	0	0	0	0	0	0	0	0	Tb11.v5.0942.1	variant surface glycoprotein 3080, partial [Trypanosoma brucei]	-	-	-	-	-	-	-
Tb11.v5.0943	0	0.04	0.05	0.09	0.02	0	0	2	2	4	1	0	Tb11.v5.0943.1	variant surface glycoprotein 3461, partial [Trypanosoma brucei]	-	-	-	-	-	-	-
Tb11.v5.0944	0	0	0	0	0	0	0	0	0	0	0	0	Tb11.v5.0944.1	variant surface glycoprotein 1031 [Trypanosoma brucei]	-	-	-	-	-	-	-
Tb11.v5.0945	0.08	0.06	0.06	0.08	0.05	0.08	9	7	6	8	5	7	Tb11.v5.0945.1	variant surface glycoprotein (VSG, atypical) [Trypanosoma brucei brucei TREU927]	-	-	-	-	-	-	-
Tb11.v5.0946	0	0	0	0	0	0.01	0	0	0	0	0	1	Tb11.v5.0946.1	variant surface glycoprotein 1097 [Trypanosoma brucei]	-	-	-	-	-	-	-
Tb11.v5.0947	0	0	0	0	0	0	0	0	0	0	0	0	Tb11.v5.0947.1	variant surface glycoprotein (VSG) [Trypanosoma brucei brucei TREU927]	-	-	-	-	-	-	-
Tb11.v5.0948	0.13	0.27	0.19	0.34	0.25	0.18	11	21	13	24	17	11	Tb11.v5.0948.1	variant surface glycoprotein 419 [Trypanosoma brucei]	-	-	-	-	-	-	-
Tb11.v5.0949	0	0	0	0	0	0	0	0	0	0	0	0	Tb11.v5.0949.1	variant surface glycoprotein 777, partial [Trypanosoma brucei]	-	-	-	-	-	-	-
Tb11.v5.0950	0	0	0	0	0	0	0	0	0	0	0	0	Tb11.v5.0950.1	variant surface glycoprotein 331 [Trypanosoma brucei]	-	-	-	-	-	-	-
Tb11.v5.0951	0.02	0.05	0.03	0.03	0.08	0.1	1	2	1	1	3	3	Tb11.v5.0951.1	variant surface glycoprotein 3787, partial [Trypanosoma brucei]	-	-	-	-	-	-	-
Tb11.v5.0952	0	0	0	0.02	0.02	0	0	0	0	1	1	0	Tb11.v5.0952.1	variant surface glycoprotein 1376 [Trypanosoma brucei]	-	-	-	-	-	-	-
Tb11.v5.0953	0	0	0	0	0	0	0	0	0	0	0	0	Tb11.v5.0953.1	variant surface glycoprotein 1726 [Trypanosoma brucei]	-	-	-	-	-	-	-
Tb11.v5.0954	0	0	0	0	0	0	0	0	0	0	0	0	Tb11.v5.0954.1	variant surface glycoprotein 3796, partial [Trypanosoma brucei]	-	-	-	-	-	-	-
Tb11.v5.0955	0.07	0.07	0.08	0.11	0.1	0.1	24	23	24	33	30	24	Tb11.v5.0955.1	variant surface glycoprotein 3618, partial [Trypanosoma brucei]	-	-	-	-	-	-	-
Tb11.v5.0956	0	0	0	0	0	0	0	0	0	0	0	0	Tb11.v5.0956.1	variant surface glycoprotein 3748, partial [Trypanosoma brucei]	-	-	-	-	-	-	-
Tb11.v5.0957	0	0	0	0	0	0	0	0	0	0	0	0	Tb11.v5.0957.1	variant surface glycoprotein 370 [Trypanosoma brucei]	-	-	-	-	-	-	-
Tb11.v5.0958	1.73	1.49	1.82	1.69	1.35	1.58	335	262	278	269	210	213	Tb11.v5.0958.1	variant surface glycoprotein 363 [Trypanosoma brucei]	-	-	-	-	-	-	-
Tb11.v5.0959	17.39	17.1	18.82	21.87	20.71	20.07	2964	2650	2532	3072	2846	2384	Tb11.v5.0959.1	hypothetical protein [Trypanosoma brucei brucei TREU927]	-	-	-	-	-	-	-
Tb11.v5.0960	19.46	17.46	21.38	20.14	19.24	18.9	1607	1311	1394	1371	1281	1088	Tb11.v5.0960.1	tRNA-dihydrouridine synthase 4 [Trypanosoma brucei brucei TREU927]	-	-	-	-	-	-	-
Tb11.v5.0961	23.99	24.44	26.42	36.22	36.34	36.56	2184	2024	1899	2718	2668	2320	Tb11.v5.0961.1	leucine-rich repeat protein (LRRP) [Trypanosoma grayi]	-	-	-	-	-	-	-
Tb11.v5.0962	16.31	16.68	16.63	27.13	27.21	28.47	933	868	751	1279	1255	1135	Tb11.v5.0962.1	hypothetical protein [Trypanosoma brucei brucei TREU927]	-	-	-	-	-	-	-
Tb11.v5.0963	25.04	27.01	26.58	29.26	27.87	29.3	3992	3916	3346	3845	3582	3256	Tb11.v5.0963.1	PREDICTED: UPF0235 protein C15orf40 homolog [Metaseiulus occidentalis]	-	-	-	-	-	-	-
Tb11.v5.0964	34.64	37.57	34.38	42.76	39.86	43.66	5169	5101	4052	5261	4797	4542	Tb11.v5.0964.1	T. brucei spp.-specific protein [Trypanosoma brucei gambiense DAL972]	-	-	-	-	-	-	-
Tb11.v5.0965	10.66	10.28	12.14	11.57	11.11	10.97	3838	3366	3453	3436	3227	2753	Tb11.v5.0965.1	ATP-dependent DEAH-box RNA helicase [Trypanosoma brucei brucei TREU927]	-	-	-	-	-	-	-
Tb11.v5.0966	30.61	31.22	28.63	34.65	34.46	36.11	1814	1683	1340	1693	1647	1492	Tb11.v5.0966.1	hypothetical protein [Trypanosoma brucei brucei TREU927]	-	-	-	-	-	-	-
Tb11.v5.0967	18.07	18.59	18.73	20.4	20.4	21.2	1838	1720	1504	1710	1673	1503	Tb11.v5.0967.1	hypothetical protein [Trypanosoma brucei brucei TREU927]	-	-	-	-	-	-	-
Tb11.v5.0968	13.34	12.91	13.44	9.92	9.92	9.52	2935	2584	2335	1799	1760	1460	Tb11.v5.0968.1	hypothetical protein [Trypanosoma brucei brucei TREU927]	-	-	-	-	-	-	-
Tb11.v5.0969	7.44	7.95	8.11	11.3	10.2	10.49	602	585	518	754	666	592	Tb11.v5.0969.1	hypothetical protein [Trypanosoma brucei brucei TREU927]	-	-	-	-	-	-	-
Tb11.v5.0970	24.94	28.05	25.96	38.35	35.69	38.13	1422	1455	1169	1803	1641	1516	Tb11.v5.0970.1	chaperone protein DNAJ [Trypanosoma brucei brucei TREU927]	-	-	-	-	-	-	-
Tb11.v5.0971	18.52	17.2	18.95	20.7	21.21	20.46	5246	4431	4238	4834	4845	4040	Tb11.v5.0971.1	mitochondrial DNA polymerase I protein A [Trypanosoma brucei brucei TREU927]	Metabolism;Metabolism;Genetic Information Processing;Genetic Information Processing;Genetic Information Processing;Genetic Information Processing	Nucleotide metabolism;Nucleotide metabolism;Replication and repair;Replication and repair;Replication and repair;Replication and repair	ko00230//Purine metabolism;ko00240//Pyrimidine metabolism;ko03030//DNA replication;ko03420//Nucleotide excision repair;ko03410//Base excision repair;ko03440//Homologous recombination	K02335;K02335;K02335;K02335;K02335;K02335	-	-	-
Tb11.v5.0972	15.51	16.61	19.63	17.37	17.28	17	1038	1011	1037	958	932	793	Tb11.v5.0972.1	hypothetical protein [Trypanosoma brucei brucei TREU927]	-	-	-	-	-	-	-
Tb11.v5.0973	0	0	0	0	0	0	0	0	0	0	0	0	Tb11.v5.0973.1	variant surface glycoprotein 3658, partial [Trypanosoma brucei]	-	-	-	-	-	-	-
Tb11.v5.0974	0	0	0	0	0	0	0	0	0	0	0	0	Tb11.v5.0974.1	variant surface glycoprotein 547 [Trypanosoma brucei]	-	-	-	-	-	-	-
Tb11.v5.0975	0	0	0	0	0	0	0	0	0	0	0	0	Tb11.v5.0975.1	UDP-Gal or UDP-GlcNAc-dependent glycosyltransferase [Trypanosoma brucei brucei TREU927]	-	-	-	-	-	-	-
Tb11.v5.0976	0	0	0	0	0	0	0	0	0	0	0	0	Tb11.v5.0976.1	variant surface glycoprotein 3532, partial [Trypanosoma brucei]	-	-	-	-	-	-	-
Tb11.v5.0977	0	0	0	0	0	0	0	0	0	0	0	0	Tb11.v5.0977.1	variant surface glycoprotein 772 [Trypanosoma brucei]	-	-	-	-	-	-	-
Tb11.v5.0978	0	0	0	0	0	0	0	0	0	0	0	0	Tb11.v5.0978.1	variant surface glycoprotein 569 [Trypanosoma brucei]	-	-	-	-	-	-	-
Tb11.v5.0979	0	0	0	0	0	0.02	0	0	0	0	0	1	Tb11.v5.0979.1	variant surface glycoprotein 1277 [Trypanosoma brucei]	-	-	-	-	-	-	-
Tb11.v5.0980	0.01	0	0	0	0.01	0.02	1	0	0	0	1	1	Tb11.v5.0980.1	variant surface glycoprotein [Trypanosoma brucei brucei TREU927]	-	-	-	-	-	-	-
Tb11.v5.0981	0	0	0	0	0	0	0	0	1	1	0	0	Tb11.v5.0981.1	variant surface glycoprotein 361 [Trypanosoma brucei]	-	-	-	-	-	-	-
Tb11.v5.0982	0	0	0	0	0	0	0	0	0	0	0	0	Tb11.v5.0982.1	hyothetical protein [Trypanosoma brucei brucei TREU927]	-	-	-	-	-	-	-
Tb11.v5.0983	0	0	0	0	0	0	0	0	0	0	0	0	Tb11.v5.0983.1	hyothetical protein [Trypanosoma brucei brucei TREU927]	-	-	-	-	-	-	-
Tb11.v5.0984	20.71	24.38	20.19	47.35	40.6	47.16	1967	2106	1514	3707	3109	3122	Tb11.v5.0984.1	expression site-associated protein [Trypanosoma brucei brucei TREU927]	-	-	-	-	-	-	-
Tb11.v5.0985	13.7	14.25	11.67	15.99	14.82	15.39	3615	3420	2431	3479	3153	2830	Tb11.v5.0985.1	variant surface glycoprotein (VSG)-related [Trypanosoma brucei brucei TREU927]	-	-	-	-	-	-	-
Tb11.v5.0986	0	0	0	0	0	0	0	0	0	0	0	0	Tb11.v5.0986.1	potential proton-coupled fructose symporter fragment [Candida albicans SC5314]	-	-	-	-	-	-	-
Tb11.v5.0987	0	0	0	0	0	0	0	0	0	0	0	0	Tb11.v5.0987.1	hyothetical protein [Trypanosoma brucei brucei TREU927]	-	-	-	-	-	-	-
Tb11.v5.0988	0	0	0	0	0	0	0	0	0	0	0	0	Tb11.v5.0988.1	hyothetical protein [Trypanosoma brucei brucei TREU927]	-	-	-	-	-	-	-
Tb11.v5.0989	0	0	0	0	0	0	0	0	0	0	0	0	Tb11.v5.0989.1	hyothetical protein [Trypanosoma brucei brucei TREU927]	-	-	-	-	-	-	-
Tb11.v5.0990	0.47	0.56	0.46	0.64	0.65	0.69	207	222	159	232	229	210	Tb11.v5.0990.1	hyothetical protein [Trypanosoma brucei brucei TREU927]	-	-	-	-	-	-	-
Tb11.v5.0991	0.09	0.08	0.11	0.06	0.07	0.07	13	11	13	8	9	7	Tb11.v5.0991.1	protein phosphatase 2C [Trypanosoma brucei brucei TREU927]	-	-	-	-	-	-	-
Tb11.v5.0992	0	0	0	0	0	0	0	0	0	0	0	0	Tb11.v5.0992.1	hyothetical protein [Trypanosoma brucei brucei TREU927]	-	-	-	-	-	-	-
Tb11.v5.0993	0	0	0	0	0	0	0	0	0	0	0	0	Tb11.v5.0993.1	hyothetical protein [Trypanosoma brucei brucei TREU927]	-	-	-	-	-	-	-
Tb11.v5.0994	0	0	0	0	0	0	0	0	0	0	0	0	Tb11.v5.0994.1	hyothetical protein [Trypanosoma brucei brucei TREU927]	-	-	-	-	-	-	-
Tb11.v5.0995	15.29	14.76	16.67	15.76	15.49	14.88	1395	1225	1201	1186	1140	947	Tb11.v5.0995.1	hypothetical protein [Trypanosoma brucei brucei TREU927]	-	-	-	-	-	-	-
Tb11.v5.0996	32.29	34.37	31.14	19.15	19.6	19.35	4723	4573	3596	2309	2312	1973	Tb11.v5.0996.1	hypothetical protein Tb11.1220 [Trypanosoma brucei brucei TREU927]	-	-	-	-	-	-	-
Tb11.v5.0997	5.24	5.39	6.13	7.12	6.74	6.58	1140	1067	1054	1277	1184	999	Tb11.v5.0997.1	PREDICTED: LOW QUALITY PROTEIN: leucine-rich repeat-containing protein 56 [Tyto alba]	-	-	-	-	-	-	-
Tb11.v5.0998	12.33	11.8	13.59	12.42	12.51	12.46	844	735	735	701	691	595	Tb11.v5.0998.1	methionine aminopeptidase [Trypanosoma brucei brucei TREU927]	-	-	-	-	-	-	-
Tb11.v5.0999	8.66	9.52	10.19	7.84	8.43	7.81	1552	1553	1443	1159	1218	976	Tb11.v5.0999.1	Spermatogenesis-associated protein 4 [Trypanosoma grayi]	-	-	-	-	-	-	-
Tb11.v5.1000	4.18	3.79	4.6	4.91	5.54	4.82	1508	1242	1309	1458	1610	1211	Tb11.v5.1000.1	hyothetical protein [Trypanosoma brucei brucei TREU927]	-	-	-	-	-	-	-
Tb11.v5.1001	0	0	0	0	0	0	0	0	0	0	0	0	Tb11.v5.1001.1	hyothetical protein [Trypanosoma brucei brucei TREU927]	-	-	-	-	-	-	-
Tb11.v5.1002	0	0	0	0	0	0	0	0	0	0	0	0	Tb11.v5.1002.1	hyothetical protein [Trypanosoma brucei brucei TREU927]	-	-	-	-	-	-	-
Tb11.v5.1003	0	0	0	0	0	0	0	0	0	0	0	0	Tb11.v5.1003.1	hyothetical protein [Trypanosoma brucei brucei TREU927]	-	-	-	-	-	-	-
Tb11.v5.1004	0	0	0	0	0	0	0	0	0	0	0	0	Tb11.v5.1004.1	hyothetical protein [Trypanosoma brucei brucei TREU927]	-	-	-	-	-	-	-
Tb11.v5.1005	0	0	0	0	0	0	0	0	0	0	0	0	Tb11.v5.1005.1	hyothetical protein [Trypanosoma brucei brucei TREU927]	-	-	-	-	-	-	-
Tb11.v5.1006	0	0	0	0	0	0	0	0	0	0	0	0	Tb11.v5.1006.1	hyothetical protein [Trypanosoma brucei brucei TREU927]	-	-	-	-	-	-	-
Tb11.v5.1007	0	0	0	0	0	0	0	0	0	0	0	0	Tb11.v5.1007.1	hyothetical protein [Trypanosoma brucei brucei TREU927]	-	-	-	-	-	-	-
Tb11.v5.1008	0.42	0.36	0.54	0.5	0.48	0.38	119	91	120	115	110	75	Tb11.v5.1008.1	variant surface glycoprotein 635 [Trypanosoma brucei]	-	-	-	-	-	-	-
Tb11.v5.1009	0	0	0	0	0	0	0	0	0	0	0	0	Tb11.v5.1009.1	variant surface glycoprotein 3152, partial [Trypanosoma brucei]	-	-	-	-	-	-	-
Tb11.v5.1010	13	10.48	12.29	11.38	11.32	11.64	963	706	719	695	676	601	Tb11.v5.1010.1	calpain-like cysteine peptidase, partial [Trypanosoma brucei brucei TREU927]	-	-	-	-	-	-	-
Tb11.v5.1011	9.15	8.29	9.2	8.9	8.27	8.64	13507	11131	10719	10835	9843	8893	Tb11.v5.1011.1	calpain-like cysteine peptidase, partial [Trypanosoma brucei brucei TREU927]	-	-	-	-	-	-	-
Tb11.v5.1012	12.43	11.93	10.73	10.85	10.82	11.39	789	689	538	568	554	504	Tb11.v5.1012.1	2-oxoisovalerate dehydrogenase subunit beta [Trypanosoma brucei brucei TREU927]	Metabolism;Metabolism	Amino acid metabolism;Carbohydrate metabolism	ko00280//Valine, leucine and isoleucine degradation;ko00640//Propanoate metabolism	K00167;K00167	-	-	-
Tb11.v5.1013	12.66	12.29	12.11	14.58	14.59	14.58	1423	1257	1075	1351	1323	1143	Tb11.v5.1013.1	geranylgeranyl transferase type-2 subunit alpha [Trypanosoma grayi]	-	-	-	-	-	-	-
Tb11.v5.1014	18.95	19.99	16.18	21.53	20.47	20.39	1608	1543	1084	1506	1401	1206	Tb11.v5.1014.1	hypothetical protein [Trypanosoma brucei brucei TREU927]	-	-	-	-	-	-	-
Tb11.v5.1015	14.29	14.32	12.02	20.11	20.54	18.95	2140	1952	1422	2483	2481	1979	Tb11.v5.1015.1	expression site-associated gene (ESAG) [Trypanosoma brucei gambiense DAL972]	Metabolism	Nucleotide metabolism	ko00230//Purine metabolism	K01768	-	-	-
Tb11.v5.1016	18.18	19.55	19.67	18.07	18.79	18.86	4464	4365	3813	3658	3720	3227	Tb11.v5.1016.1	receptor-type adenylate cyclase GRESAG 4 [Trypanosoma brucei brucei TREU927]	Metabolism	Nucleotide metabolism	ko00230//Purine metabolism	K01768	-	-	-
Tb11.v5.1017	0	0	0	0	0	0	0	0	0	0	0	0	Tb11.v5.1017.1	variant surface glycoprotein 1485 [Trypanosoma brucei]	-	-	-	-	-	-	-
Tb11.v5.1018	0	0.04	0.05	0.02	0	0	0	3	3	1	0	0	Tb11.v5.1018.1	variant surface glycoprotein 1726 [Trypanosoma brucei]	-	-	-	-	-	-	-
Tb11.v5.1019	1.74	1.77	1.6	1.88	1.87	1.9	256	236	186	228	222	195	Tb11.v5.1019.1	variant surface glycoprotein 3441, partial [Trypanosoma brucei]	-	-	-	-	-	-	-
Tb11.v5.1020	18.33	17.59	17.49	15.83	15.64	13.4	1764	1540	1329	1256	1214	899	Tb11.v5.1020.1	retrotransposon hot spot (RHS) protein [Trypanosoma brucei brucei TREU927]	-	-	-	-	-	-	-
Tb11.v5.1021	27.16	24.51	25.29	22.05	23.24	20.63	2325	1908	1709	1556	1604	1231	Tb11.v5.1021.1	MFS transporter [Trypanosoma grayi]	-	-	-	-	-	-	-
Tb11.v5.1022	12.82	13.65	11.86	17.77	17.55	17.38	3880	3758	2835	4434	4282	3667	Tb11.v5.1022.1	protein kinase [Trypanosoma brucei brucei TREU927]	-	-	-	-	-	-	-
Tb11.v5.1023	0	0	0	0	0	0	0	0	0	0	0	0	Tb11.v5.1023.1	variant surface glycoprotein 801 [Trypanosoma brucei]	-	-	-	-	-	-	-
Tb11.v5.1024	0.31	0.54	0.34	0.41	0.39	0.55	36	58	32	40	37	45	Tb11.v5.1024.1	variant surface glycoprotein 3071, partial [Trypanosoma brucei]	-	-	-	-	-	-	-
Tb11.v5.1025	0.51	0.42	0.45	0.7	0.54	0.58	318	239	223	360	271	254	Tb11.v5.1025.1	variant surface glycoprotein 1157 [Trypanosoma brucei]	-	-	-	-	-	-	-
Tb11.v5.1026	10.12	10.1	9.07	7.74	7.3	7.84	700	635	495	441	407	378	Tb11.v5.1026.1	procyclin-associated gene 2-like protein [Trypanosoma brucei brucei TREU927]	-	-	-	-	-	-	-
Tb11.v5.1027	6.57	6.38	6.63	5.42	5.41	5.16	316	279	252	215	210	173	Tb11.v5.1027.1	procyclin-associated gene 4 protein [Trypanosoma brucei brucei TREU927]	-	-	-	-	-	-	-
Tb11.v5.1028	0.09	0	0.06	0	0	0	2	0	1	0	0	0	Tb11.v5.1028.1	variant surface glycoprotein, partial [Trypanosoma brucei brucei TREU927]	-	-	-	-	-	-	-
Tb11.v5.1029	0.25	0.29	0.27	0.28	0.29	0.28	93	98	80	86	86	74	Tb11.v5.1029.1	variant surface glycoprotein 1275 [Trypanosoma brucei]	-	-	-	-	-	-	-
Tb11.v5.1030	1.03	1.1	1.62	2.07	1.8	1.98	41	40	51	68	58	55	Tb11.v5.1030.1	T. brucei spp.-specific protein [Trypanosoma brucei gambiense DAL972]	-	-	-	-	-	-	-
Tb11.v5.1031	1.83	1.9	2.07	1.92	2.04	1.87	433	409	386	375	389	308	Tb11.v5.1031.1	hypothetical protein [Trypanosoma brucei brucei TREU927]	-	-	-	-	-	-	-
Tb11.v5.1032	0.17	0.29	0.16	0.17	0.2	0.2	79	121	58	65	76	66	Tb11.v5.1032.1	variant surface glycoprotein 798 [Trypanosoma brucei]	-	-	-	-	-	-	-
Tb11.v5.1033	0	0	0	0	0	0	0	0	0	0	0	0	Tb11.v5.1033.1	variant surface glycoprotein 3339, partial [Trypanosoma brucei]	-	-	-	-	-	-	-
Tb11.v5.1034	332.58	308.71	334.29	328.96	384.24	341.89	11424	9646	9067	9315	10643	8187	Tb11.v5.1034.1	heat shock protein 70, (fragment) [Trypanosoma brucei gambiense DAL972]	-	-	-	-	-	-	-
Tb11.v5.1035	713.36	646.14	711.86	693.76	707.77	692.36	87405	72015	68872	70074	69929	59138	Tb11.v5.1035.1	heat shock protein 70 [Trypanosoma brucei brucei TREU927]	-	-	-	-	-	-	-
Tb11.v5.1036	22.92	22.85	26.4	26.73	28.77	27.25	6142	5571	5587	5905	6218	5091	Tb11.v5.1036.1	gamma-tubulin complex subunit [Trypanosoma brucei brucei TREU927]	-	-	-	-	-	-	-
Tb11.v5.1037	2.2	2.27	1.27	2.83	2.63	2.22	546	511	248	578	525	384	Tb11.v5.1037.1	variant surface glycoprotein [Trypanosoma brucei]	-	-	-	-	-	-	-
Tb11.v5.1038	1.83	1.6	1.51	1.36	1.23	1.21	1617	1283	1056	992	874	748	Tb11.v5.1038.1	calpain-like protein, partial [Trypanosoma brucei brucei TREU927]	-	-	-	-	-	-	-
Tb11.v5.1039	34.94	30.97	38.02	31.2	29.08	26.61	5597	4513	4809	4120	3756	2972	Tb11.v5.1039.1	hypothetical protein [Trypanosoma brucei brucei TREU927]	-	-	-	-	-	-	-
Tb11.v5.1040	6.1	6.41	5.35	5.18	5.17	4.62	687	657	476	481	469	363	Tb11.v5.1040.1	mismatch repair protein [Trypanosoma brucei brucei TREU927]	-	-	-	-	-	-	-
Tb11.v5.1041	19.59	17.02	19.09	16.31	15.27	14.69	1609	1271	1238	1104	1011	841	Tb11.v5.1041.1	hypothetical protein [Trypanosoma brucei brucei TREU927]	-	-	-	-	-	-	-
Tb11.v5.1042	3.41	3.26	3.1	4.02	3.26	3.57	433	376	311	420	333	316	Tb11.v5.1042.1	RNA editing 3' exouridylylase MP99 [Trypanosoma brucei gambiense DAL972]	-	-	-	-	-	-	-
Tb11.v5.1043	4.29	4.34	3.85	5.46	6.07	5.61	679	625	482	713	775	619	Tb11.v5.1043.1	nucleobase/nucleoside transporter 8.1 [Trypanosoma brucei brucei TREU927]	-	-	-	-	-	-	-
Tb11.v5.1044	11.68	10.74	11.64	11.3	12.06	11.28	4743	3967	3731	3782	3949	3192	Tb11.v5.1044.1	nucleobase/nucleoside transporter 8.1 [Trypanosoma brucei brucei TREU927]	-	-	-	-	-	-	-
Tb11.v5.1045	19.34	17.22	14.09	13.2	12.8	14.15	7873	6377	4530	4432	4203	4017	Tb11.v5.1045.1	protein kinase [Trypanosoma brucei brucei TREU927]	-	-	-	-	-	-	-
Tb11.v5.1046	651.96	610.54	683.48	302.67	329.1	321.31	74210	63216	61431	28401	30207	25496	Tb11.v5.1046.1	elongation factor 1-alpha [Trypanosoma brucei brucei TREU927]	-	-	-	-	-	-	-
Tb11.v5.1047	0.06	0.04	0.04	0.04	0.1	0.04	7	4	3	4	9	3	Tb11.v5.1047.1	variant surface glycoprotein 2001, partial [Trypanosoma brucei]	-	-	-	-	-	-	-
Tb11.v5.1048	4.35	3.36	3.89	4.58	3	3.78	329	231	232	285	183	199	Tb11.v5.1048.1	protein kinase [Trypanosoma brucei brucei TREU927]	-	-	-	-	-	-	-
Tb11.v5.1049	31.47	31.1	31.48	40.95	44.69	40.98	2178	1958	1720	2336	2494	1977	Tb11.v5.1049.1	nucleobase/nucleoside transporter 8.1 [Trypanosoma brucei brucei TREU927]	-	-	-	-	-	-	-
Tb11.v5.1050	4.31	3.97	3.78	2.89	3.25	2.57	512	429	355	283	311	213	Tb11.v5.1050.1	DNA polymerase kappa [Trypanosoma brucei brucei TREU927]	-	-	-	-	-	-	-
Tb11.v5.1051	19.63	19.77	18.32	25.45	24.16	25.67	2431	2227	1791	2598	2412	2216	Tb11.v5.1051.1	nucleobase/nucleoside transporter 8.1 [Trypanosoma brucei brucei TREU927]	-	-	-	-	-	-	-
Tb11.v5.1052	21.05	21.54	19.75	28.81	26.55	26.91	1231	1146	912	1389	1252	1097	Tb11.v5.1052.1	nucleobase/nucleoside transporter 8.1 [Trypanosoma brucei brucei TREU927]	-	-	-	-	-	-	-
Tb11.v5.1053	10.14	11.5	9.82	11.65	12.08	12.13	637	657	487	603	612	531	Tb11.v5.1053.1	exosome complex exonuclease RRP44 [Trypanosoma brucei brucei TREU927]	-	-	-	-	-	-	-
Tb11.v5.1054	8.94	9	8	12.51	11.96	12.28	1384	1267	977	1596	1492	1325	Tb11.v5.1054.1	nucleobase/nucleoside transporter 8.1 [Trypanosoma brucei brucei TREU927]	-	-	-	-	-	-	-
Tb11.v5.1055	81.66	75.2	75.08	33.33	34.19	34.99	9304	7794	6755	3131	3141	2779	Tb11.v5.1055.1	73 kDa paraflagellar rod protein [Trypanosoma brucei brucei TREU927]	-	-	-	-	-	-	-
Tb11.v5.1056	3.58	4.19	3.37	6.88	7.08	7.21	1083	1152	804	1716	1727	1520	Tb11.v5.1056.1	DNA polymerase kappa [Trypanosoma brucei brucei TREU927]	-	-	-	-	-	-	-
Tb11.v5.1057	23.07	25.15	20.65	21.27	24.11	23.89	2225	2206	1572	1691	1875	1606	Tb11.v5.1057.1	protein kinase [Trypanosoma brucei brucei TREU927]	-	-	-	-	-	-	-
Tb11.v5.1058	20.09	20.56	20.52	24.61	24.63	20.69	2805	2610	2262	2832	2772	2013	Tb11.v5.1058.1	DNA polymerase kappa [Trypanosoma brucei brucei TREU927]	-	-	-	-	-	-	-
Tb11.v5.1059	278.24	304.21	277.56	315.5	310.64	331.04	13899	13823	10948	12992	12513	11528	Tb11.v5.1059.1	40s ribosomal protein S4 [Trypanosoma brucei brucei TREU927]	Genetic Information Processing	Translation	ko03010//Ribosome	K02987	-	-	-
Tb11.v5.1060	113.19	159.03	120.7	152.17	165.81	146.33	3564	4555	3001	3950	4210	3212	Tb11.v5.1060.1	40S ribosomal protein S18 [Trypanosoma brucei brucei TREU927]	Genetic Information Processing	Translation	ko03010//Ribosome	K02964	GO:0030529//intracellular ribonucleoprotein complex	GO:0003676//nucleic acid binding;GO:0005198//structural molecule activity	GO:0010467//gene expression
Tb11.v5.1061	28.37	29.14	30.37	25.04	23.52	22.92	1035	967	875	753	692	583	Tb11.v5.1061.1	-	-	-	-	-	-	-	-
Tb11.v5.1062	76.27	83.81	73.85	109.23	109.63	119.28	4846	4844	3705	5721	5617	5283	Tb11.v5.1062.1	chaperone protein DnaJ [Trypanosoma brucei brucei TREU927]	-	-	-	-	-	-	-
Tb11.v5.1063	31.46	32.69	31.96	39.25	37.07	37.37	9467	8950	7596	9737	8996	7841	Tb11.v5.1063.1	hypothetical protein [Trypanosoma brucei brucei TREU927]	-	-	-	-	-	-	-
Tb11.v5.1064	0.02	0.02	0.01	0.03	0.01	0.02	3	2	1	3	1	2	Tb11.v5.1064.1	hyothetical protein [Trypanosoma brucei brucei TREU927]	-	-	-	-	-	-	-
Tb927.1.05	0	0	0	0	0	0	0	0	0	0	0	0	Tb927.1.05:mRNA	variant surface glycoprotein (VSG) [Trypanosoma brucei brucei TREU927]	-	-	-	-	GO:0031224//intrinsic component of membrane	-	-
Tb927.1.10	0	0	0	0	0	0	0	0	0	0	0	0	Tb927.1.10:mRNA	hypothetical protein [Trypanosoma brucei brucei TREU927]	-	-	-	-	-	-	-
Tb927.1.100	41.67	47.08	34.2	51.89	49.3	51.33	14532	14938	9418	14920	13864	12480	Tb927.1.100:pseudogenic_transcript	DNA-directed RNA polymerase III subunit [Trypanosoma cruzi strain CL Brener]	Metabolism;Metabolism;Genetic Information Processing	Nucleotide metabolism;Nucleotide metabolism;Transcription	ko00230//Purine metabolism;ko00240//Pyrimidine metabolism;ko03020//RNA polymerase	K03021;K03021;K03021	-	GO:0016740//transferase activity	-
Tb927.1.1000	81.1	86.76	79.1	131.54	126.28	136.61	5817	5661	4480	7778	7304	6831	Tb927.1.1000:mRNA	developmentally regulated phosphoprotein [Trypanosoma brucei brucei TREU927]	-	-	-	-	-	-	-
Tb927.1.1010	22.16	22.04	18.33	23.39	20.38	20.55	2711	2453	1771	2359	2011	1753	Tb927.1.1010:mRNA	hypothetical protein [Trypanosoma brucei brucei TREU927]	-	-	-	-	-	GO:0046914//transition metal ion binding	-
Tb927.1.1020	26.26	25.51	24.89	30.85	29.77	28.76	3049	2695	2282	2953	2788	2328	Tb927.1.1020:mRNA	hypothetical protein [Trypanosoma brucei brucei TREU927]	-	-	-	-	-	-	-
Tb927.1.1025	63.55	52.1	56.15	63.83	55.17	56.46	1227	915	856	1016	859	760	Tb927.1.1025:mRNA	unnamed protein product [Trypanosoma congolense IL3000]	-	-	-	-	-	-	-
Tb927.1.1030	33.69	36.15	32.69	48.94	45.43	44.28	3237	3160	2480	3877	3520	2966	Tb927.1.1030:mRNA	Leucine Rich Repeat domain protein [Streptococcus agalactiae CJB111]	-	-	-	-	-	-	-
Tb927.1.1050	16.56	15.95	14.93	13.75	12.81	12.19	4355	3816	3099	2981	2717	2235	Tb927.1.1050:mRNA	BnaC09g23760D [Brassica napus]	-	-	-	-	-	-	-
Tb927.1.1060	13.72	13.43	15.75	14.25	14.14	13.52	1399	1246	1268	1198	1163	961	Tb927.1.1060:mRNA	cell cycle checkpoint protein [Trypanosoma grayi]	-	-	-	-	GO:0043231//intracellular membrane-bounded organelle	-	GO:0006259//DNA metabolic process
Tb927.1.1080	23.13	23.97	22.96	23.72	23.03	23.13	1985	1871	1556	1678	1594	1384	Tb927.1.1080:mRNA	hypothetical protein [Trypanosoma brucei brucei TREU927]	-	-	-	-	-	-	-
Tb927.1.1090	35.53	39.23	34.83	45.26	45.63	45.52	1376	1382	1065	1445	1425	1229	Tb927.1.1090:mRNA	T. brucei spp.-specific protein [Trypanosoma brucei gambiense DAL972]	-	-	-	-	-	-	-
Tb927.1.110	123.46	123.03	127.1	150.89	158.78	162.57	2266	2054	1842	2283	2350	2080	Tb927.1.110:mRNA	hypothetical transmembrane protein [Trypanosoma brucei]	-	-	-	-	GO:0031224//intrinsic component of membrane	-	-
Tb927.1.1100	24.28	22.91	27.63	26.99	24.61	23.33	4228	3628	3798	3874	3455	2832	Tb927.1.1100:mRNA	BRCT domain-containing protein [Trypanosoma grayi]	-	-	-	-	-	-	-
Tb927.1.1120	17.5	18.89	15.72	23.6	23.57	23.7	1163	1142	825	1293	1263	1098	Tb927.1.1120:mRNA	ribosomal rRNA-processing protein 8 [Strigomonas culicis]	-	-	-	-	-	GO:0016741//transferase activity, transferring one-carbon groups	GO:0008152//metabolic process
Tb927.1.1130	23.31	21.38	24.9	23.81	23	23.06	2494	2081	2103	2100	1984	1720	Tb927.1.1130:mRNA	glycerol-3-phosphate dehydrogenase (FAD-dependent) [Trypanosoma brucei brucei TREU927]	Metabolism	Lipid metabolism	ko00564//Glycerophospholipid metabolism	K00111	GO:0044444//cytoplasmic part	GO:0052590//sn-glycerol-3-phosphate:ubiquinone oxidoreductase activity	GO:0044710//single-organism metabolic process;GO:0052646//alditol phosphate metabolic process
Tb927.1.1140	49.74	48.57	47.63	48.51	46.79	47.15	3149	2797	2381	2532	2389	2081	Tb927.1.1140:mRNA	PREDICTED: transmembrane protein 231 [Nannospalax galili]	-	-	-	-	-	-	-
Tb927.1.1150	17.05	14.62	16.08	15.81	16.71	16.19	1772	1382	1320	1355	1401	1173	Tb927.1.1150:mRNA	zeta tubulin [Trypanosoma brucei brucei TREU927]	-	-	-	-	GO:0015630//microtubule cytoskeleton	GO:0032550//purine ribonucleoside binding	GO:0044763//single-organism cellular process
Tb927.1.1160	26.74	26.63	28.49	34	31.82	30.46	2407	2181	2025	2523	2310	1912	Tb927.1.1160:mRNA	PREDICTED: pentatricopeptide repeat-containing protein At2g13600-like [Amborella trichopoda]	-	-	-	-	-	-	-
Tb927.1.1170	60.63	49.9	61.79	58.27	70.27	64.66	963	721	775	763	900	716	Tb927.1.1170:mRNA	DNA-directed RNA polymerase subunit RPB12 [Trypanosoma brucei brucei]	-	-	-	-	-	GO:0034062//RNA polymerase activity	GO:0009059//macromolecule biosynthetic process;GO:0044249//cellular biosynthetic process;GO:0044260//cellular macromolecule metabolic process
Tb927.1.1175	60.06	56.9	56.58	62.01	58.95	65.01	2164	1865	1610	1842	1713	1633	Tb927.1.1175:mRNA	conserved hypothetical protein [Trypanosoma vivax Y486]	-	-	-	-	-	-	-
Tb927.1.120	317.86	315.4	298.16	378.76	368.17	376.91	47617	42979	35269	46774	44474	39361	Tb927.1.120:mRNA	retrotransposon hot spot (RHS) protein; retrotransposon hot spot protein 4 (RHS4) [Trypanosoma [Trypanosoma brucei brucei TREU927]	-	-	-	-	-	-	-
Tb927.1.1200	22.04	22.36	23.65	30.49	30.64	32.91	1957	1806	1658	2232	2194	2037	Tb927.1.1200:mRNA	hypothetical protein [Trypanosoma brucei brucei TREU927]	-	-	-	-	-	-	-
Tb927.1.1210	17.54	17.21	15.91	19.73	18.54	18.89	1004	896	719	931	856	754	Tb927.1.1210:mRNA	hypothetical protein [Trypanosoma brucei brucei TREU927]	-	-	-	-	-	-	-
Tb927.1.1220	32.33	37.85	31.13	34.63	30.09	31.56	1615	1720	1228	1426	1212	1099	Tb927.1.1220:mRNA	RWD domain containing 1 [Trypanosoma grayi]	-	-	-	-	-	-	-
Tb927.1.1230	12.71	12.67	13.95	15.54	16.68	14.49	1579	1432	1369	1592	1671	1255	Tb927.1.1230:mRNA	chaperone protein DNAJ [Trypanosoma brucei brucei TREU927]	-	-	-	-	-	GO:0005515//protein binding;GO:0043169//cation binding	GO:0044267//cellular protein metabolic process
Tb927.1.1240	34.4	34.07	36.19	35.07	35.94	37.51	5099	4594	4236	4286	4296	3876	Tb927.1.1240:mRNA	cytidine triphosphate synthase [Trypanosoma brucei brucei TREU927]	Metabolism	Nucleotide metabolism	ko00240//Pyrimidine metabolism	K01937	-	GO:0016879//ligase activity, forming carbon-nitrogen bonds;GO:0032550//purine ribonucleoside binding	GO:0006241//CTP biosynthetic process;GO:0009064//glutamine family amino acid metabolic process
Tb927.1.1270	13.02	14.49	12.08	19.68	19.83	18.77	955	967	700	1190	1173	960	Tb927.1.1270:mRNA	homocysteine S-methyltransferase [Trypanosoma brucei brucei TREU927]	Metabolism	Amino acid metabolism	ko00270//Cysteine and methionine metabolism	K00547	-	GO:0008172//S-methyltransferase activity	GO:0008152//metabolic process
Tb927.1.1300	14.72	18.83	12.19	20.69	19.95	18.93	835	972	546	968	913	749	Tb927.1.1300:mRNA	hypothetical protein [Trypanosoma brucei brucei TREU927]	-	-	-	-	-	-	-
Tb927.1.1310	17.42	17.94	18.21	15.87	16.69	14.49	1631	1528	1346	1225	1260	946	Tb927.1.1310:mRNA	hypothetical protein [Trypanosoma brucei brucei TREU927]	-	-	-	-	-	-	-
Tb927.1.1330	34.71	34.07	38.34	38.21	36.51	36.4	2416	2157	2107	2192	2049	1766	Tb927.1.1330:mRNA	mitochondrial editosome-like complex associated TUTase [Trypanosoma brucei]	-	-	-	-	-	GO:0016772//transferase activity, transferring phosphorus-containing groups	-
Tb927.1.1340	19.93	19.98	22.55	17.6	17.03	15.09	2614	2384	2336	1903	1801	1380	Tb927.1.1340:mRNA	FG-GAP repeat protein; intergrin alpha chain protein [Trypanosoma brucei brucei TREU927]	-	-	-	-	-	-	-
Tb927.1.1350	10.38	9.67	10.17	9.91	9.49	9.16	2584	2190	2000	2034	1906	1590	Tb927.1.1350:mRNA	kinesin heavy chain [Trypanosoma brucei brucei TREU927]	-	-	-	-	GO:0005875//microtubule associated complex	GO:0003774//motor activity;GO:0015631//tubulin binding;GO:0032550//purine ribonucleoside binding	GO:0007017//microtubule-based process
Tb927.1.1370	4.1	4.44	5.01	4.78	5.44	4.73	741	729	715	712	792	596	Tb927.1.1370:mRNA	rRNA biogenesis protein [Trypanosoma brucei brucei TREU927]	-	-	-	-	GO:0043231//intracellular membrane-bounded organelle	-	GO:0006396//RNA processing
Tb927.1.1380	3.85	3	4.22	4.27	4.6	3.39	712	505	615	650	685	437	Tb927.1.1380:mRNA	serine/threonine protein phosphatase 2a regulatory subunit [Trypanosoma brucei brucei TREU927]	-	-	-	-	-	-	GO:0015031//protein transport
Tb927.1.1390	9.91	9.6	9.67	12.3	10.62	12.08	641	565	494	656	554	545	Tb927.1.1390:mRNA	hypothetical protein [Trypanosoma brucei brucei TREU927]	-	-	-	-	-	-	-
Tb927.1.1400	10.53	12.53	9.82	11.28	11.46	12.88	361	391	266	319	317	308	Tb927.1.1400:mRNA	PREDICTED: protein OPI10 homolog [Ceratitis capitata]	-	-	-	-	-	-	-
Tb927.1.1420	70.35	69.54	74.56	72.19	75.22	73.56	8043	7232	6731	6804	6935	5863	Tb927.1.1420:mRNA	hypothetical protein [Trypanosoma brucei brucei TREU927]	-	-	-	-	-	-	-
Tb927.1.1470	6.48	6.63	6.21	9.52	9.28	9.48	1729	1611	1310	2094	1998	1765	Tb927.1.1470:mRNA	hypothetical protein [Trypanosoma brucei brucei TREU927]	-	-	-	-	-	-	-
Tb927.1.1500	3.24	3.14	2.2	3.86	3.86	4.21	1190	1049	637	1169	1142	1076	Tb927.1.1500:mRNA	hypothetical protein [Trypanosoma brucei brucei TREU927]	-	-	-	-	-	-	-
Tb927.1.1530	17.69	16.6	16.15	27.24	25.61	27.34	8815	7526	6354	11191	10292	9498	Tb927.1.1530:mRNA	protein kinase [Trypanosoma brucei brucei TREU927]	-	-	-	-	-	GO:0016301//kinase activity;GO:0032550//purine ribonucleoside binding;GO:0060089//molecular transducer activity	GO:0006464//cellular protein modification process;GO:0006796//phosphate-containing compound metabolic process;GO:0010468//regulation of gene expression;GO:0050794//regulation of cellular process
Tb927.1.1540	18.9	20.57	21.83	26.41	25.59	26.3	2420	2396	2207	2787	2642	2347	Tb927.1.1540:mRNA	hypothetical protein [Trypanosoma brucei brucei TREU927]	-	-	-	-	-	-	-
Tb927.1.1550	39.2	40.56	41.81	47.74	46.59	45.68	4968	4676	4184	4988	4761	4036	Tb927.1.1550:mRNA	tubulin-tyrosine ligase [Trypanosoma brucei brucei TREU927]	-	-	-	-	-	GO:0003824//catalytic activity	GO:0036211//protein modification process
Tb927.1.1560	15.69	16.71	14.66	20.83	20.42	20.16	3555	3446	2624	3891	3732	3185	Tb927.1.1560:mRNA	vesicular-fusion protein NsF; N-ethylmaleimide sensitive factor (NsF) [Trypanosoma brucei brucei TREU927]	-	-	-	-	-	GO:0003824//catalytic activity;GO:0032550//purine ribonucleoside binding	-
Tb927.1.1580	13.37	13.55	13.15	13.76	14.85	13.37	1144	1054	888	970	1024	797	Tb927.1.1580:mRNA	cytochrome c oxidase assembly factor; electron transport protein SCO1/2 [Trypanosoma brucei brucei TREU927]	-	-	-	-	GO:0043231//intracellular membrane-bounded organelle	GO:0003824//catalytic activity;GO:0009055//electron carrier activity	GO:0015992//proton transport;GO:0044710//single-organism metabolic process
Tb927.1.1600	12.94	13.01	13.93	16.42	16.1	15.92	3498	3199	2973	3659	3511	3001	Tb927.1.1600:mRNA	T. brucei spp.-specific protein [Trypanosoma brucei gambiense DAL972]	-	-	-	-	-	GO:0003676//nucleic acid binding;GO:0016866//intramolecular transferase activity	GO:0009451//RNA modification
Tb927.1.1610	11.4	12.8	12.31	12.12	12.63	11.67	889	908	758	779	794	634	Tb927.1.1610:mRNA	hypothetical protein [Trypanosoma brucei brucei TREU927]	-	-	-	-	-	-	-
Tb927.1.1620	15.86	14.92	19.3	20.39	19.41	19.71	2382	2038	2289	2525	2351	2064	Tb927.1.1620:mRNA	ATP-dependent DEAD/H RNA helicase [Trypanosoma brucei brucei TREU927]	-	-	-	-	-	GO:0017111//nucleoside-triphosphatase activity;GO:0032550//purine ribonucleoside binding	-
Tb927.1.1630	16.96	19.18	18.31	20.58	20.51	21.05	556	572	474	556	542	481	Tb927.1.1630:mRNA	transcription elongation factor [Pyrenophora tritici-repentis Pt-1C-BFP]	-	-	-	-	-	-	-
Tb927.1.1640	17.9	18.44	18.65	19.57	21.55	19.14	1061	994	873	956	1030	791	Tb927.1.1640:mRNA	hypothetical protein [Trypanosoma brucei brucei TREU927]	-	-	-	-	-	-	-
Tb927.1.1650	26.55	24.67	24.88	30.89	30.91	29.74	930	786	688	892	873	726	Tb927.1.1650:mRNA	T. brucei spp.-specific protein [Trypanosoma brucei gambiense DAL972]	-	-	-	-	-	-	-
Tb927.1.1660	15.43	13.52	17.34	16.08	16.93	16.68	808	644	717	694	715	609	Tb927.1.1660:mRNA	AGAP011742-PA [Anopheles gambiae str. PEST]	-	-	-	-	-	-	-
Tb927.1.1670	38.14	35.69	35.44	35.5	35.07	36.46	9643	8210	7075	7399	7151	6426	Tb927.1.1670:mRNA	hypothetical protein [Trypanosoma brucei brucei TREU927]	-	-	-	-	-	-	-
Tb927.1.1680	35.39	32.64	33.8	32.75	32.23	31.16	2221	1863	1675	1694	1631	1363	Tb927.1.1680:mRNA	RNA editing complex protein MP90, partial [Trypanosoma grayi]	-	-	-	-	-	-	GO:0016070//RNA metabolic process
Tb927.1.1690	24.06	23.43	27.03	25.33	25.93	24.97	3819	3383	3388	3315	3319	2763	Tb927.1.1690:mRNA	RNA-editing complex protein; nuclease; KREPB1 [Trypanosoma brucei brucei TREU927]	-	-	-	-	-	GO:0003676//nucleic acid binding;GO:0016891//endoribonuclease activity, producing 5'-phosphomonoesters	GO:0010467//gene expression;GO:0090501//RNA phosphodiester bond hydrolysis
Tb927.1.1700	15.67	14.97	19.57	20.47	19.45	18.06	1367	1188	1348	1472	1368	1098	Tb927.1.1700:mRNA	protein AATF/BFR2 [Trypanosoma grayi]	-	-	-	-	-	-	-
Tb927.1.1710	52.94	51.43	56.73	46.05	46.97	45.74	17816	15744	15075	12777	12746	10730	Tb927.1.1710:mRNA	hypothetical protein [Trypanosoma brucei brucei TREU927]	-	-	-	-	-	-	-
Tb927.1.1720	57.2	60.17	62.6	59.57	65.53	67.64	3968	3797	3429	3407	3666	3271	Tb927.1.1720:mRNA	hypothetical protein [Trypanosoma brucei brucei TREU927]	-	-	-	-	-	GO:0016859//cis-trans isomerase activity	GO:0018208//peptidyl-proline modification
Tb927.1.1730	72.6	73.12	78.98	73.2	71.22	70.35	9723	8908	8352	8081	7691	6568	Tb927.1.1730:mRNA	Hydrogenase expression/synthesis hypA family protein [Mycobacterium europaeum]	-	-	-	-	-	-	-
Tb927.1.1740	1.52	1.59	1.12	1.63	1.49	1.51	1860	1762	1077	1637	1469	1283	Tb927.1.1740:mRNA	T. brucei spp.-specific protein [Trypanosoma brucei gambiense DAL972]	-	-	-	-	-	-	-
Tb927.1.1750	20.48	22.51	23.42	27.39	26.38	25.97	1693	1693	1529	1867	1759	1497	Tb927.1.1750:mRNA	hypothetical protein [Trypanosoma brucei brucei TREU927]	-	-	-	-	-	-	-
Tb927.1.1760	3.68	5.55	2.25	8.38	6.86	7.65	91	125	44	171	137	132	Tb927.1.1760:mRNA	T. brucei spp.-specific protein [Trypanosoma brucei gambiense DAL972]	-	-	-	-	-	-	-
Tb927.1.1770	23.02	24.76	17.54	27.28	33.37	31.1	1340	1311	806	1309	1566	1262	Tb927.1.1770:mRNA	glutaredoxin [Trypanosoma brucei brucei TREU927]	-	-	-	-	GO:0043231//intracellular membrane-bounded organelle	GO:0015036//disulfide oxidoreductase activity;GO:0016864//intramolecular oxidoreductase activity, transposing S-S bonds	GO:0019725//cellular homeostasis;GO:0044710//single-organism metabolic process
Tb927.1.1790	47.6	52.04	38.48	74.49	77.08	81.33	3238	3220	2067	4177	4228	3857	Tb927.1.1790:mRNA	T. brucei spp.-specific protein [Trypanosoma brucei gambiense DAL972]	-	-	-	-	-	-	-
Tb927.1.180	115.51	122.32	105.56	138.36	136.78	137.8	18212	17543	13142	17983	17389	15146	Tb927.1.180:mRNA	retrotransposon hot spot (RHS) protein; retrotransposon hot spot protein 1 (RHS1) [Trypanosoma [Trypanosoma brucei brucei TREU927]	-	-	-	-	-	-	-
Tb927.1.1820	74.9	79.87	70.91	92.69	96.33	98.97	5633	5464	4211	5747	5842	5189	Tb927.1.1820:mRNA	hypothetical protein [Trypanosoma brucei brucei TREU927]	-	-	-	-	-	-	-
Tb927.1.1840	23.61	25.5	22.73	33.88	34.83	37.24	6197	6090	4712	7332	7373	6814	Tb927.1.1840:mRNA	hypothetical protein [Trypanosoma brucei brucei TREU927]	-	-	-	-	-	-	-
Tb927.1.1850	36.49	37.96	39.47	57.42	54.17	55.5	5153	4876	4401	6684	6168	5464	Tb927.1.1850:mRNA	T. brucei spp.-specific protein [Trypanosoma brucei gambiense DAL972]	-	-	-	-	-	-	-
Tb927.1.1860	7.58	12.49	5.19	17.64	13.71	18.36	74	111	40	142	108	125	Tb927.1.1860:mRNA	hypothetical protein [Trypanosoma brucei brucei TREU927]	-	-	-	-	-	-	-
Tb927.1.1880	48.53	50.2	53.04	56.8	59.67	57.96	12816	12058	11061	12366	12706	10671	Tb927.1.1880:mRNA	Rtc1p [Rhizophagus irregularis DAOM 197198w]	-	-	-	-	-	GO:0046914//transition metal ion binding	-
Tb927.1.1890	32.02	32.02	35.77	36.3	33.27	32.8	7366	6701	6498	6885	6173	5261	Tb927.1.1890:mRNA	PREDICTED: ATPase family AAA domain-containing protein 5-like [Stegastes partitus]	-	-	-	-	-	-	-
Tb927.1.190	68.89	70.65	62.13	92.23	85.49	85.31	11835	11041	8428	13063	11844	10218	Tb927.1.190:pseudogenic_transcript	retrotransposon hot spot (RHS) protein [Trypanosoma brucei brucei TREU927]	-	-	-	-	-	-	-
Tb927.1.1910	33.88	33.2	38.04	33.58	33.8	35.51	8344	7437	7397	6818	6713	6096	Tb927.1.1910:mRNA	MORN repeat protein [Peptostreptococcus anaerobius VPI 4330 = DSM 2949]	-	-	-	-	-	-	-
Tb927.1.1920	29.96	31.37	27.12	31.11	29.59	33.05	4503	4289	3219	3855	3586	3463	Tb927.1.1920:mRNA	T. brucei spp.-specific protein [Trypanosoma brucei gambiense DAL972]	-	-	-	-	-	-	-
Tb927.1.1930	48.02	45.34	45.91	54.64	57.12	57.41	34297	29462	25893	32175	32897	28585	Tb927.1.1930:mRNA	phosphatidylinositol 3-kinase [Trypanosoma brucei brucei TREU927]	Metabolism	Carbohydrate metabolism	ko00562//Inositol phosphate metabolism	K00914	-	GO:0032550//purine ribonucleoside binding;GO:0052742//phosphatidylinositol kinase activity	GO:0006661//phosphatidylinositol biosynthetic process
Tb927.1.1960	61.78	62.9	62.32	72.71	71.34	73.53	8319	7704	6626	8071	7746	6902	Tb927.1.1960:mRNA	chaperone protein DNAJ [Trypanosoma brucei brucei TREU927]	-	-	-	-	-	GO:0003676//nucleic acid binding;GO:0005515//protein binding	-
Tb927.1.1980	50.49	50.72	48.71	49.97	47.11	52.15	3412	3118	2599	2784	2567	2457	Tb927.1.1980:mRNA	Hrf1 family protein [Trypanosoma grayi]	-	-	-	-	-	-	-
Tb927.1.1990	39.06	38.14	39.02	41.93	51.47	43.81	1458	1295	1150	1290	1549	1140	Tb927.1.1990:mRNA	pre-mRNA-splicing factor 38A [Trypanosoma grayi]	-	-	-	-	-	-	-
Tb927.1.20	0.04	0.04	0	0.11	0.02	0.08	2	2	0	5	1	3	Tb927.1.20:pseudogenic_transcript	variable surface glycoprotein [Trypanosoma brucei rhodesiense]	-	-	-	-	-	-	-
Tb927.1.2000	27.06	29.82	22.76	34.4	28.12	27.88	852	854	566	893	714	612	Tb927.1.2000:mRNA	hypothetical protein [Trypanosoma brucei brucei TREU927]	-	-	-	-	-	-	-
Tb927.1.2040	4.39	4.1	3.25	2.59	2.66	2.75	344	292	201	167	168	150	Tb927.1.2040:mRNA	expression site-associated gene 2 (ESAG2) protein [Trypanosoma brucei brucei TREU927]	-	-	-	-	-	-	-
Tb927.1.2060	14.98	13.48	14.06	20.36	15.21	15.56	116	95	86	130	95	84	Tb927.1.2060:pseudogenic_transcript	expression site-associated gene (ESAG) protein [Trypanosoma brucei brucei TREU927]	-	-	-	-	-	-	-
Tb927.1.2070	2.48	1.84	2.43	2.23	2.92	2.29	62	42	48	46	59	40	Tb927.1.2070:pseudogenic_transcript	ESAG11 protein [Trypanosoma brucei]	-	-	-	-	-	-	-
Tb927.1.2100	192.47	186.77	188.07	212.51	216.24	208.76	43957	38800	33916	40010	39824	33237	Tb927.1.2100:mRNA	calpain-like cysteine peptidase; cysteine peptidase, Clan CA, family C2 [Trypanosoma brucei brucei TREU927]	-	-	-	-	GO:0044464//cell part	GO:0004197//cysteine-type endopeptidase activity	GO:0019538//protein metabolic process
Tb927.1.2110	28.88	27.46	29.46	36.26	32.6	29.04	4604	3982	3708	4765	4190	3227	Tb927.1.2110:mRNA	calpain-like cysteine peptidase; cysteine peptidase, Clan CA, family C2 [Trypanosoma brucei brucei TREU927]	-	-	-	-	GO:0044464//cell part	GO:0004197//cysteine-type endopeptidase activity	GO:0019538//protein metabolic process
Tb927.1.2120	38.08	39.87	33.45	43.5	41.51	42.84	11586	11036	8037	10910	10184	9086	Tb927.1.2120:mRNA	calpain; cysteine peptidase, Clan CA, family C2 [Trypanosoma brucei brucei TREU927]	-	-	-	-	GO:0044464//cell part	GO:0004197//cysteine-type endopeptidase activity	GO:0019538//protein metabolic process
Tb927.1.2150	7.38	8.54	5.17	14.41	13.32	14.41	967	1017	535	1555	1406	1315	Tb927.1.2150:mRNA	calpain-like protein fragment; calpain-like cysteine peptidase, Clan CA, family C2 [Trypanosoma [Trypanosoma brucei brucei TREU927]	-	-	-	-	-	GO:0016787//hydrolase activity	-
Tb927.1.2160	5.42	7.13	3.59	8.19	8.54	10.17	542	648	283	675	688	709	Tb927.1.2160:mRNA	calpain-like protein fragment [Trypanosoma brucei brucei TREU927]	-	-	-	-	-	-	-
Tb927.1.2190	38.84	35.95	38.26	43.36	43.09	44.75	16935	14256	13171	15585	15150	13602	Tb927.1.2190:mRNA	related to KOG1-Subunit of TORC1, a rapamycin-sensitive complex involved in growth control [Sporisorium reilianum SRZ2]	-	-	-	-	GO:0038201//TOR complex	-	GO:0035556//intracellular signal transduction
Tb927.1.220	120.44	128.25	112.39	142.58	136.38	140.42	18988	18393	13992	18531	17339	15434	Tb927.1.220:mRNA	retrotransposon hot spot (RHS) protein; retrotransposon hot spot protein 1 (RHS1) [Trypanosoma [Trypanosoma brucei brucei TREU927]	-	-	-	-	-	-	-
Tb927.1.2200	1.7	3.2	1.06	3.3	3.34	3.33	55	94	27	88	87	75	Tb927.1.2200:mRNA	hypothetical protein [Trypanosoma brucei brucei TREU927]	-	-	-	-	-	-	-
Tb927.1.2210	44.08	45.47	31.18	8.35	10.48	9.16	5537	5196	3093	865	1062	802	Tb927.1.2210:mRNA	hypothetical protein [Trypanosoma brucei brucei TREU927]	-	-	-	-	GO:0043231//intracellular membrane-bounded organelle	-	GO:0034728//nucleosome organization
Tb927.1.2230	36.35	39.07	29.12	48.99	49.71	49.21	4548	4446	2877	5053	5015	4292	Tb927.1.2230:mRNA	calpain-like protein fragment [Trypanosoma brucei brucei TREU927]	-	-	-	-	-	-	GO:0010927//cellular component assembly involved in morphogenesis
Tb927.1.2260	23.11	26.25	20.2	17.3	18.13	20.65	3250	3359	2244	2006	2056	2025	Tb927.1.2260:mRNA	calpain-like protein fragment [Trypanosoma brucei brucei TREU927]	-	-	-	-	-	-	GO:0010927//cellular component assembly involved in morphogenesis
Tb927.1.2310	12.93	18.43	7.26	15.31	13.52	14.27	580	752	257	566	489	446	Tb927.1.2310:mRNA	hypothetical protein [Trypanosoma brucei brucei TREU927]	-	-	-	-	-	-	-
Tb927.1.2320	34.89	38.2	33.91	40.34	39.08	38.02	1923	1915	1476	1833	1737	1461	Tb927.1.2320:mRNA	hypothetical protein [Trypanosoma brucei brucei TREU927]	-	-	-	-	-	-	-
Tb927.1.2330	308.71	285.54	334.55	197.94	237.09	213.18	30409	25585	26021	16073	18832	14639	Tb927.1.2330:mRNA	beta tubulin [Trypanosoma brucei brucei TREU927]	-	-	-	-	GO:0015630//microtubule cytoskeleton;GO:0032991//macromolecular complex	GO:0005198//structural molecule activity;GO:0017111//nucleoside-triphosphatase activity;GO:0032550//purine ribonucleoside binding	GO:0007017//microtubule-based process;GO:0043623//cellular protein complex assembly
Tb927.1.2340	260.31	222.91	296.96	167.48	183.2	174.92	22588	17595	20347	11980	12819	10581	Tb927.1.2340:mRNA	alpha tubulin [Trypanosoma brucei brucei TREU927]	-	-	-	-	GO:0015630//microtubule cytoskeleton;GO:0032991//macromolecular complex	GO:0005198//structural molecule activity;GO:0017111//nucleoside-triphosphatase activity;GO:0032550//purine ribonucleoside binding	GO:0043623//cellular protein complex assembly;GO:0044763//single-organism cellular process
Tb927.1.2350	120.67	110.67	125.46	79.78	92.99	84.73	11886	9916	9758	6478	7386	5818	Tb927.1.2350:mRNA	beta tubulin [Trypanosoma brucei brucei TREU927]	-	-	-	-	GO:0015630//microtubule cytoskeleton;GO:0032991//macromolecular complex	GO:0005198//structural molecule activity;GO:0017111//nucleoside-triphosphatase activity;GO:0032550//purine ribonucleoside binding	GO:0007017//microtubule-based process;GO:0043623//cellular protein complex assembly
Tb927.1.2360	2001.79	1741.93	2210.31	1284.38	1412.87	1354.06	173700	137495	151445	91875	98861	81909	Tb927.1.2360:mRNA	alpha tubulin [Trypanosoma brucei brucei TREU927]	-	-	-	-	GO:0015630//microtubule cytoskeleton;GO:0032991//macromolecular complex	GO:0005198//structural molecule activity;GO:0017111//nucleoside-triphosphatase activity;GO:0032550//purine ribonucleoside binding	GO:0043623//cellular protein complex assembly;GO:0044763//single-organism cellular process
Tb927.1.2370	1293.25	1248.94	1483.54	909.17	988.79	926.18	127389	111909	115390	73827	78540	63600	Tb927.1.2370:mRNA	beta tubulin [Trypanosoma brucei brucei TREU927]	-	-	-	-	GO:0015630//microtubule cytoskeleton;GO:0032991//macromolecular complex	GO:0005198//structural molecule activity;GO:0017111//nucleoside-triphosphatase activity;GO:0032550//purine ribonucleoside binding	GO:0007017//microtubule-based process;GO:0043623//cellular protein complex assembly
Tb927.1.2380	760.15	649.11	852.41	490.27	541.11	512.92	65960	51236	58405	35070	37862	31027	Tb927.1.2380:mRNA	alpha tubulin [Trypanosoma brucei brucei TREU927]	-	-	-	-	GO:0015630//microtubule cytoskeleton;GO:0032991//macromolecular complex	GO:0005198//structural molecule activity;GO:0017111//nucleoside-triphosphatase activity;GO:0032550//purine ribonucleoside binding	GO:0043623//cellular protein complex assembly;GO:0044763//single-organism cellular process
Tb927.1.2390	2043.73	1831.41	2095.27	1290.85	1457.17	1387.5	201313	164100	162971	104820	115744	95278	Tb927.1.2390:mRNA	beta tubulin [Trypanosoma brucei brucei TREU927]	-	-	-	-	GO:0015630//microtubule cytoskeleton;GO:0032991//macromolecular complex	GO:0005198//structural molecule activity;GO:0017111//nucleoside-triphosphatase activity;GO:0032550//purine ribonucleoside binding	GO:0007017//microtubule-based process;GO:0043623//cellular protein complex assembly
Tb927.1.240	21.93	24.38	20.41	31.48	28.92	28.8	12505	12646	9192	14797	13299	11451	Tb927.1.240:pseudogenic_transcript	H25N7.03 [Trypanosoma brucei]	-	-	-	-	-	GO:0016891//endoribonuclease activity, producing 5'-phosphomonoesters;GO:0043169//cation binding;GO:0097159//organic cyclic compound binding	GO:0090501//RNA phosphodiester bond hydrolysis
Tb927.1.2400	1091.87	915.54	1206.16	666.36	797.75	701.39	94744	72266	82643	47666	55820	42428	Tb927.1.2400:mRNA	alpha tubulin [Trypanosoma brucei brucei TREU927]	-	-	-	-	GO:0015630//microtubule cytoskeleton;GO:0032991//macromolecular complex	GO:0005198//structural molecule activity;GO:0017111//nucleoside-triphosphatase activity;GO:0032550//purine ribonucleoside binding	GO:0043623//cellular protein complex assembly;GO:0044763//single-organism cellular process
Tb927.1.2410	475.54	424.62	510.01	321.31	335.82	342.44	25623	20812	21699	14272	14591	12863	Tb927.1.2410:pseudogenic_transcript	beta tubulin [Trypanosoma brucei brucei TREU927]	-	-	-	-	GO:0015630//microtubule cytoskeleton;GO:0032991//macromolecular complex	GO:0005198//structural molecule activity;GO:0017111//nucleoside-triphosphatase activity;GO:0032550//purine ribonucleoside binding	GO:0007017//microtubule-based process;GO:0043623//cellular protein complex assembly
Tb927.1.2420	29.11	31.26	31.79	32.32	38.56	33.83	2034	1987	1754	1862	2173	1648	Tb927.1.2420:mRNA	T. brucei spp.-specific protein [Trypanosoma brucei gambiense DAL972]	-	-	-	-	-	-	-
Tb927.1.2430	398.66	386.53	389.45	253.68	259.29	258.69	31975	28201	24665	16773	16770	14464	Tb927.1.2430:mRNA	histone H3 [Trypanosoma brucei brucei TREU927]	-	-	-	-	GO:0000785//chromatin;GO:0043231//intracellular membrane-bounded organelle	GO:0003676//nucleic acid binding;GO:0046983//protein dimerization activity	-
Tb927.1.2450	358.97	354.88	350.52	233.25	237.74	236.34	29073	26145	22417	15573	15527	13344	Tb927.1.2450:mRNA	histone H3 [Trypanosoma brucei brucei TREU927]	-	-	-	-	GO:0000785//chromatin;GO:0043231//intracellular membrane-bounded organelle	GO:0003676//nucleic acid binding;GO:0046983//protein dimerization activity	-
Tb927.1.2470	337.11	360.08	326.69	233.6	244.67	238.04	27189	26418	20806	15532	15913	13384	Tb927.1.2470:mRNA	histone H3 [Trypanosoma brucei brucei TREU927]	-	-	-	-	GO:0000785//chromatin;GO:0043231//intracellular membrane-bounded organelle	GO:0003676//nucleic acid binding;GO:0046983//protein dimerization activity	-
Tb927.1.2490	93.48	88.38	87.2	60	62.98	61.4	7508	6457	5530	3973	4079	3438	Tb927.1.2490:mRNA	histone H3 [Trypanosoma brucei brucei TREU927]	-	-	-	-	GO:0000785//chromatin;GO:0043231//intracellular membrane-bounded organelle	GO:0003676//nucleic acid binding;GO:0046983//protein dimerization activity	-
Tb927.1.2510	1148.14	1142.01	1115.03	743.85	762.74	764.97	92216	83436	70716	49251	49400	42832	Tb927.1.2510:mRNA	histone H3 [Trypanosoma brucei brucei TREU927]	-	-	-	-	GO:0000785//chromatin;GO:0043231//intracellular membrane-bounded organelle	GO:0003676//nucleic acid binding;GO:0046983//protein dimerization activity	-
Tb927.1.2530	415.35	408.81	405.26	263.74	279.55	276.28	33313	29826	25666	17438	18080	15448	Tb927.1.2530:mRNA	histone H3 [Trypanosoma brucei brucei TREU927]	-	-	-	-	GO:0000785//chromatin;GO:0043231//intracellular membrane-bounded organelle	GO:0003676//nucleic acid binding;GO:0046983//protein dimerization activity	-
Tb927.1.2550	1917.48	1877.4	1866.7	1214.53	1246.03	1258.96	153146	136398	117726	79966	80250	70097	Tb927.1.2550:mRNA	histone H3 [Trypanosoma brucei brucei TREU927]	-	-	-	-	GO:0000785//chromatin;GO:0043231//intracellular membrane-bounded organelle	GO:0003676//nucleic acid binding;GO:0046983//protein dimerization activity	-
Tb927.1.2570	109.68	110.71	105.14	97.79	95.59	99.97	18296	16799	13849	13447	12858	11625	Tb927.1.2570:mRNA	coatomer beta subunit [Trypanosoma brucei brucei TREU927]	-	-	-	-	GO:0030120//vesicle coat;GO:0030660//Golgi-associated vesicle membrane	-	GO:0015031//protein transport
Tb927.1.2580	79.14	76.73	80.55	71.74	71.86	70.6	5330	4701	4284	3983	3903	3315	Tb927.1.2580:mRNA	RNasePH-like protein; exosome-associated protein 1; Rrp42 homologue [Trypanosoma brucei brucei TREU927]	-	-	-	-	-	-	-
Tb927.1.2600	22.38	23.31	20.68	16.68	17.6	17.39	6065	5748	4426	3728	3846	3286	Tb927.1.2600:mRNA	pumillio RNA binding protein [Trypanosoma brucei brucei TREU927]	-	-	-	-	-	GO:0003676//nucleic acid binding	-
Tb927.1.2640	19.09	20.4	14.04	22.4	22.19	23.27	1436	1396	834	1389	1346	1220	Tb927.1.2640:mRNA	hypothetical protein [Trypanosoma brucei brucei TREU927]	-	-	-	-	-	-	-
Tb927.1.2670	39	40.5	34.75	26.26	26.6	25.45	6770	6396	4764	3758	3724	3080	Tb927.1.2670:mRNA	axoneme central apparatus protein; importin alpha-1 subunit [Trypanosoma brucei brucei TREU927]	-	-	-	-	GO:0043234//protein complex	-	GO:0015031//protein transport;GO:0043623//cellular protein complex assembly
Tb927.1.270	36.58	41.59	36.07	41.54	42.18	41.56	3657	3782	2847	3423	3400	2896	Tb927.1.270:mRNA	hypothetical protein [Trypanosoma brucei brucei TREU927]	-	-	-	-	-	-	-
Tb927.1.2700	26.11	23.66	23.54	25.86	26.91	23.34	2348	1935	1671	1917	1951	1463	Tb927.1.2700:mRNA	hypothetical protein [Trypanosoma brucei brucei TREU927]	-	-	-	-	-	-	-
Tb927.1.2710	16.88	16.65	17.44	18.45	17.39	15.98	4021	3608	3281	3624	3341	2654	Tb927.1.2710:mRNA	hypothetical protein [Trypanosoma brucei brucei TREU927]	-	-	-	-	-	-	-
Tb927.1.2730	37.06	37.08	36.5	32.03	32.46	31.79	2927	2664	2276	2085	2067	1750	Tb927.1.2730:mRNA	hypothetical protein [Trypanosoma brucei brucei TREU927]	-	-	-	-	-	-	-
Tb927.1.2740	67.88	66.48	68.25	66.51	64.94	66.36	7433	6622	5901	6004	5734	5066	Tb927.1.2740:mRNA	lipase-like protein [Trypanosoma brucei brucei TREU927]	-	-	-	-	-	GO:0016298//lipase activity	GO:0044238//primary metabolic process
Tb927.1.275	17.26	16.08	14.56	17.86	17.08	17.06	3532	2994	2352	3013	2818	2434	Tb927.1.275:pseudogenic_transcript	receptor-type adenylate cyclase GRESAG 4 [Trypanosoma brucei brucei TREU927]	Metabolism	Nucleotide metabolism	ko00230//Purine metabolism	K01768	GO:0031224//intrinsic component of membrane	GO:0009975//cyclase activity;GO:0016829//lyase activity;GO:0032550//purine ribonucleoside binding;GO:0043169//cation binding	GO:0007165//signal transduction;GO:0009165//nucleotide biosynthetic process;GO:0046058//cAMP metabolic process
Tb927.1.2750	123.22	133.38	123.6	122.06	117.02	125.19	4689	4617	3714	3829	3591	3321	Tb927.1.2750:mRNA	hypothetical protein [Trypanosoma brucei brucei TREU927]	-	-	-	-	-	-	-
Tb927.1.2760	48.55	50.86	45.17	46.6	50.19	50.21	1534	1462	1127	1214	1279	1106	Tb927.1.2760:mRNA	T. brucei spp.-specific protein [Trypanosoma brucei gambiense DAL972]	-	-	-	-	-	-	-
Tb927.1.2770	25.71	26.55	28.84	26.74	25.61	23.32	2143	2013	1898	1837	1721	1355	Tb927.1.2770:mRNA	hypothetical protein [Trypanosoma brucei brucei TREU927]	-	-	-	-	-	-	-
Tb927.1.2780	6.8	6.49	6.66	7.32	7.02	6.92	1642	1425	1270	1456	1366	1165	Tb927.1.2780:mRNA	hypothetical protein [Trypanosoma brucei brucei TREU927]	-	-	-	-	-	-	-
Tb927.1.280	7.51	8.4	6.09	7.88	7.45	7.79	339	345	217	293	271	245	Tb927.1.280:mRNA	N19B2.015 [Trypanosoma brucei]	-	-	-	-	-	-	-
Tb927.1.2820	88.1	91.35	86.73	89.66	99.05	98.3	12693	11972	9867	10649	11508	9873	Tb927.1.2820:mRNA	pteridine transporter [Trypanosoma brucei brucei TREU927]	-	-	-	-	GO:0031224//intrinsic component of membrane	GO:0051184//cofactor transporter activity	GO:0042558//pteridine-containing compound metabolic process;GO:0051181//cofactor transport
Tb927.1.2850	65.17	64.82	55.57	66.76	70.53	71.28	9349	8459	6295	7895	8159	7129	Tb927.1.2850:mRNA	pteridine transporter [Trypanosoma brucei brucei TREU927]	-	-	-	-	GO:0031224//intrinsic component of membrane	GO:0051184//cofactor transporter activity	GO:0042558//pteridine-containing compound metabolic process;GO:0051181//cofactor transport
Tb927.1.2880	165.42	164.27	163.02	170.88	183.86	179.02	23777	21479	18503	20248	21311	17939	Tb927.1.2880:mRNA	pteridine transporter [Trypanosoma brucei brucei TREU927]	-	-	-	-	GO:0031224//intrinsic component of membrane	GO:0051184//cofactor transporter activity	GO:0042558//pteridine-containing compound metabolic process;GO:0051181//cofactor transport
Tb927.1.290	26.12	28.48	21.39	33.17	29.08	29.43	8997	8921	5817	9416	8077	7066	Tb927.1.290:mRNA	leucine-rich repeat protein (LRRP) [Trypanosoma brucei brucei TREU927]	-	-	-	-	-	-	-
Tb927.1.2970	55.57	57.85	45.23	66.79	60.18	57.64	2835	2685	1822	2809	2476	2050	Tb927.1.2970:mRNA	hypothetical protein [Trypanosoma brucei brucei TREU927]	-	-	-	-	-	-	-
Tb927.1.2980	38.67	37.95	36.02	47.56	44.09	42.21	8457	7549	6220	8574	7775	6434	Tb927.1.2980:mRNA	WD40 repeat-containing protein [Dictyostelium discoideum AX4]	-	-	-	-	-	-	-
Tb927.1.2985	58.72	64.88	58.26	80.31	74.61	72.62	1994	2004	1562	2248	2043	1719	Tb927.1.2985:mRNA	hypothetical protein [Trypanosoma brucei brucei TREU927]	-	-	-	-	-	-	-
Tb927.1.2990	65.26	66.56	64.71	81.7	76.25	78.56	11629	10789	9105	12002	10957	9759	Tb927.1.2990:mRNA	pentatricopeptide repeat-containing protein [Trypanosoma grayi]	-	-	-	-	-	-	-
Tb927.1.30	0	0	0	0	0	0	0	0	0	0	0	0	Tb927.1.30:mRNA	hypothetical protein [Trypanosoma brucei brucei TREU927]	-	-	-	-	-	-	-
Tb927.1.300	13.57	14.66	12.27	15.09	14.68	14.75	6645	6529	4744	6091	5794	5034	Tb927.1.300:pseudogenic_transcript	H25N7.03 [Trypanosoma brucei]	-	-	-	-	-	GO:0016891//endoribonuclease activity, producing 5'-phosphomonoesters;GO:0043169//cation binding;GO:0097159//organic cyclic compound binding	GO:0090501//RNA phosphodiester bond hydrolysis
Tb927.1.3000	79.94	69.75	79.65	89.27	88.82	85.69	7372	5851	5800	6786	6605	5509	Tb927.1.3000:mRNA	N-acyl-L-amino acid amidohydrolase [Trypanosoma brucei brucei TREU927]	-	-	-	-	-	GO:0016811//hydrolase activity, acting on carbon-nitrogen (but not peptide) bonds, in linear amides	-
Tb927.1.3010	33.48	35.52	37.16	46.37	40.12	42.96	2580	2490	2261	2946	2493	2308	Tb927.1.3010:mRNA	hypothetical protein [Trypanosoma brucei brucei TREU927]	-	-	-	-	GO:0043231//intracellular membrane-bounded organelle	-	GO:0006396//RNA processing
Tb927.1.3030	86.96	88.57	87.81	95.05	85.86	93.55	6340	5874	5055	5713	5048	4755	Tb927.1.3030:mRNA	RNA editing ligase; RNA-editing complex protein; KREL2 [Trypanosoma brucei brucei TREU927]	-	-	-	-	GO:0043234//protein complex;GO:0044429//mitochondrial part	GO:0003676//nucleic acid binding;GO:0008452//RNA ligase activity;GO:0032550//purine ribonucleoside binding	-
Tb927.1.3040	43.91	42.81	48.12	56.04	57.74	55.13	2790	2474	2414	2935	2958	2442	Tb927.1.3040:mRNA	hypothetical protein [Trypanosoma brucei brucei TREU927]	-	-	-	-	-	-	-
Tb927.1.3050	42.22	42.65	44.52	47.44	49.07	47.19	4882	4486	4065	4522	4575	3804	Tb927.1.3050:mRNA	tRNA (uracil-5-)-methyltransferase [Trypanosoma grayi]	-	-	-	-	-	GO:0008168//methyltransferase activity	GO:0009451//RNA modification;GO:0010467//gene expression
Tb927.1.3070	156.89	151.34	148.29	149.15	150.86	149.06	13596	11930	10147	10655	10542	9005	Tb927.1.3070:mRNA	hypothetical protein [Trypanosoma brucei brucei TREU927]	-	-	-	-	-	-	-
Tb927.1.3110	87.77	100.79	81.59	132.2	130.66	136.6	6887	7194	5055	8551	8267	7472	Tb927.1.3110:mRNA	soluble N-ethylmaleimide sensitive factor (NSF) attachment protein [Trypanosoma brucei brucei TREU927]	-	-	-	-	-	-	GO:0015031//protein transport
Tb927.1.3120	25.25	23.69	27.21	25.63	25.69	23.53	4945	4220	4208	4137	4057	3212	Tb927.1.3120:mRNA	separase; cysteine peptidase, Clan CD, family C50 [Trypanosoma brucei brucei TREU927]	-	-	-	-	GO:0043231//intracellular membrane-bounded organelle	GO:0016787//hydrolase activity	GO:0019538//protein metabolic process
Tb927.1.3130	56.74	53.92	56.21	60.71	55.55	54.86	5172	4471	4046	4562	4083	3486	Tb927.1.3130:mRNA	protein kinase [Trypanosoma brucei brucei TREU927]	-	-	-	-	-	GO:0004672//protein kinase activity;GO:0032550//purine ribonucleoside binding	GO:0006464//cellular protein modification process;GO:0006796//phosphate-containing compound metabolic process
Tb927.1.3150	52.05	48.74	48.67	48.8	49.18	47.05	4484	3820	3311	3466	3417	2826	Tb927.1.3150:mRNA	hypothetical protein [Trypanosoma brucei brucei TREU927]	-	-	-	-	-	-	-
Tb927.1.3170	64.23	60.66	60.33	74.74	72.26	77.39	4975	4274	3690	4772	4513	4179	Tb927.1.3170:mRNA	rar1 [Trypanosoma grayi]	-	-	-	-	-	-	-
Tb927.1.3180	1216.75	1188.77	1269.73	1161.57	1309.58	1277.84	58663	52136	48339	46167	50914	42949	Tb927.1.3180:mRNA	40S ribosomal protein S11 [Trypanosoma brucei brucei TREU927]	Genetic Information Processing	Translation	ko03010//Ribosome	K02949	GO:0030529//intracellular ribonucleoprotein complex	GO:0005198//structural molecule activity	GO:0010467//gene expression
Tb927.1.320	0.73	0.95	0.49	1.25	1.05	0.98	72	85	38	101	83	67	Tb927.1.320:pseudogenic_transcript	retrotransposon hot spot (RHS) protein [Trypanosoma brucei brucei TREU927]	-	-	-	-	-	-	-
Tb927.1.3200	76.86	80.19	70.36	144.69	149.13	141	5466	5187	3951	8482	8552	6990	Tb927.1.3200:mRNA	phosphatase-like protein [Trypanosoma brucei brucei TREU927]	-	-	-	-	-	-	-
Tb927.1.3220	50.02	47.21	52.81	63.72	64.33	63.15	4947	4247	4124	5195	5130	4354	Tb927.1.3220:mRNA	GTPase activating protein of Rab-like GTPase [Trypanosoma brucei brucei TREU927]	-	-	-	-	-	-	-
Tb927.1.3230	46.04	44.3	52.98	54.81	50.69	49.94	6010	5261	5462	5899	5336	4545	Tb927.1.3230:mRNA	cell division cycle protein [Trypanosoma brucei brucei TREU927]	-	-	-	-	-	GO:0032550//purine ribonucleoside binding	GO:0044763//single-organism cellular process
Tb927.1.3250	29.64	29.36	32.18	29.07	28.92	28.87	9992	9003	8566	8081	7863	6786	Tb927.1.3250:mRNA	hypothetical protein [Trypanosoma brucei brucei TREU927]	-	-	-	-	-	-	-
Tb927.1.3260	44.46	41.33	46.51	57.24	58.76	56.22	14525	12283	12000	15417	15482	12805	Tb927.1.3260:mRNA	hypothetical protein [Trypanosoma brucei brucei TREU927]	-	-	-	-	-	-	-
Tb927.1.3270	33.73	30.82	37.57	33.55	33.55	29.7	5372	4465	4726	4406	4309	3298	Tb927.1.3270:mRNA	hypothetical protein [Trypanosoma brucei brucei TREU927]	-	-	-	-	-	-	-
Tb927.1.3280	42.53	41.33	44.27	44.72	41.2	40.98	2626	2321	2158	2276	2051	1764	Tb927.1.3280:mRNA	septum formation protein MAF homologue [Trypanosoma brucei brucei TREU927]	-	-	-	-	GO:0044424//intracellular part	-	-
Tb927.1.3290	64.57	62.89	67.5	61.57	61.5	62.81	11333	10041	9354	8908	8704	7685	Tb927.1.3290:mRNA	hypothetical protein [Trypanosoma brucei brucei TREU927]	-	-	-	-	-	-	-
Tb927.1.330	2.58	3.64	1.88	4.39	2.98	3.41	266	342	153	373	248	245	Tb927.1.330:pseudogenic_transcript	retrotransposon hot spot (RHS) protein [Trypanosoma brucei brucei TREU927]	-	-	-	-	-	-	-
Tb927.1.3300	34.66	37.42	34.11	33.73	33.71	34.32	8344	8194	6483	6693	6543	5759	Tb927.1.3300:mRNA	zinc-binding phosphatase [Trypanosoma brucei brucei TREU927]	-	-	-	-	-	GO:0004721//phosphoprotein phosphatase activity;GO:0043169//cation binding	GO:0006470//protein dephosphorylation
Tb927.1.3310	70	76.32	63.69	43.48	47.98	48.1	5359	5315	3850	2744	2962	2567	Tb927.1.3310:mRNA	hypothetical protein [Trypanosoma brucei brucei TREU927]	-	-	-	-	-	-	-
Tb927.1.3320	16.5	18.02	13.8	15.55	16.69	16.3	1642	1631	1084	1276	1339	1131	Tb927.1.3320:mRNA	leucine-rich repeat protein (LRRP) [Trypanosoma brucei brucei TREU927]	-	-	-	-	-	-	-
Tb927.1.3350	1.87	2.52	2.04	3.47	3.14	3.3	248	305	214	380	337	306	Tb927.1.3350:mRNA	T. brucei spp.-specific protein [Trypanosoma brucei gambiense DAL972]	-	-	-	-	-	-	-
Tb927.1.3360	5.05	5.34	4.36	9.26	8.29	8.61	764	735	520	1154	1011	908	Tb927.1.3360:mRNA	hypothetical protein, unlikely [Trypanosoma brucei gambiense DAL972]	-	-	-	-	-	-	-
Tb927.1.3390	32.83	34.05	25.35	30.04	33.32	32.99	1640	1547	1000	1237	1342	1149	Tb927.1.3390:mRNA	DUF866 domain-containing protein [Microsporum gypseum CBS 118893]	-	-	-	-	-	-	-
Tb927.1.3400	40.94	43.15	41.91	50.18	0.23	0.25	3736	3582	3020	3775	17	16	Tb927.1.3400:mRNA	hypothetical protein [Trypanosoma brucei brucei TREU927]	-	-	-	-	-	-	-
Tb927.1.3410	20.26	23.29	18.55	24.37	22.99	24.67	2109	2205	1525	2091	1930	1790	Tb927.1.3410.2:mRNA	hypothetical protein [Trypanosoma brucei brucei TREU927]	-	-	-	-	-	-	-
Tb927.1.3450	19.64	18.14	18.96	19.47	17.61	17.97	4112	3454	3135	3361	2973	2622	Tb927.1.3450:mRNA	TcC31.2 [Trypanosoma grayi]	-	-	-	-	-	-	-
Tb927.1.350	22.78	23.3	18.85	24.96	23.29	22.68	3958	3682	2586	3575	3262	2746	Tb927.1.350:pseudogenic_transcript	ORF 1 [Trypanosoma brucei]	-	-	-	-	-	-	-
Tb927.1.3550	21.3	22.07	15.62	28.86	27.77	27.53	8126	7658	4704	9074	8542	7320	Tb927.1.3550:mRNA	T. brucei spp.-specific protein [Trypanosoma brucei gambiense DAL972]	-	-	-	-	-	-	-
Tb927.1.3560	48.49	52.59	43.67	59.33	55.52	56.92	10679	10537	7595	10772	9861	8740	Tb927.1.3560:mRNA	WW domain protein [Tetrahymena thermophila SB210]	-	-	-	-	-	-	-
Tb927.1.3670	6.93	6.63	6.42	7.75	7.01	6.61	3604	3134	2636	3322	2937	2396	Tb927.1.3670:mRNA	expression site-associated gene (ESAG) protein; expression site-associated gene 8 (ESAG8) protein [Trypanosoma brucei brucei TREU927]	-	-	-	-	-	-	-
Tb927.1.370	23.29	24.4	20.02	28.03	26.05	25.91	8096	7717	5495	8032	7302	6279	Tb927.1.370.2:mRNA	leucine-rich repeat protein (LRRP) [Trypanosoma brucei brucei TREU927]	-	-	-	-	-	-	-
Tb927.1.3750	0.23	0.24	0.15	0.72	0.47	0.89	23	22	12	60	38	63	Tb927.1.3750:mRNA	hypothetical protein [Trypanosoma brucei brucei TREU927]	-	-	-	-	-	-	-
Tb927.1.3760	2.02	2	1.71	2.45	2.3	2.31	693	625	463	693	637	552	Tb927.1.3760:mRNA	T. brucei spp.-specific protein [Trypanosoma brucei gambiense DAL972]	-	-	-	-	-	-	-
Tb927.1.380	20.69	24.92	20.49	26.07	26.7	25.34	2363	2589	1848	2455	2459	2018	Tb927.1.380:mRNA	N19B2.015 [Trypanosoma brucei]	-	-	-	-	-	-	-
Tb927.1.3800	15.17	14.08	13.71	25.98	24.95	21.26	527	445	376	744	699	515	Tb927.1.3800:mRNA	peroxiredoxin-like protein [Leishmania panamensis]	-	-	-	-	-	-	GO:0006950//response to stress
Tb927.1.3810	27	29.49	25.25	37.61	30.55	34.74	776	771	573	891	708	696	Tb927.1.3810:mRNA	hypothetical protein, conserved [Trypanosoma brucei gambiense DAL972]	-	-	-	-	-	-	-
Tb927.1.3820	64.59	65.06	55.1	82.85	86.08	76.14	1566	1435	1055	1656	1683	1287	Tb927.1.3820:mRNA	ATP synthase subunit [Trypanosoma brucei brucei TREU927]	Metabolism	Energy metabolism	ko00190//Oxidative phosphorylation	K02151	GO:0033176//proton-transporting V-type ATPase complex	GO:0003824//catalytic activity;GO:0015078//hydrogen ion transmembrane transporter activity	GO:0015988//energy coupled proton transmembrane transport, against electrochemical gradient
Tb927.1.3830	116.5	122.97	114.9	64.86	68.28	64.83	14876	14283	11585	6827	7031	5771	Tb927.1.3830:mRNA	glucose-6-phosphate isomerase, glycosomal [Trypanosoma brucei brucei TREU927]	Metabolism;Metabolism;Metabolism;Metabolism	Carbohydrate metabolism;Carbohydrate metabolism;Carbohydrate metabolism;Carbohydrate metabolism	ko00010//Glycolysis / Gluconeogenesis;ko00520//Amino sugar and nucleotide sugar metabolism;ko00030//Pentose phosphate pathway;ko00500//Starch and sucrose metabolism	K01810;K01810;K01810;K01810	GO:0005777//peroxisome	GO:0016861//intramolecular oxidoreductase activity, interconverting aldoses and ketoses	GO:0006006//glucose metabolic process;GO:0006090//pyruvate metabolic process
Tb927.1.3840	15.01	16.44	16.35	19.39	17.89	17.14	1771	1764	1523	1886	1702	1410	Tb927.1.3840:mRNA	TcC31.20 [Trypanosoma cruzi]	-	-	-	-	-	-	-
Tb927.1.3850	238.78	249.3	207.09	163.86	162.39	167.91	14608	13874	10004	8264	8011	7161	Tb927.1.3850:mRNA	hypothetical protein [Trypanosoma brucei brucei TREU927]	-	-	-	-	-	-	-
Tb927.1.3860	14.63	15.66	14.18	16.7	16.24	14.12	3224	3139	2466	3033	2885	2168	Tb927.1.3860:mRNA	PREDICTED: general transcription factor 3C polypeptide 3 [Sorex araneus]	-	-	-	-	-	-	-
Tb927.1.3880	21.85	20.98	23.43	24.32	22.98	23.89	7022	6131	5944	6442	5955	5351	Tb927.1.3880:mRNA	TcC31.22 [Trypanosoma grayi]	-	-	-	-	-	-	-
Tb927.1.3890	19.75	18.43	17.24	21.29	22.12	23.04	1034	878	713	919	934	841	Tb927.1.3890:mRNA	T. brucei spp.-specific protein [Trypanosoma brucei gambiense DAL972]	-	-	-	-	-	-	-
Tb927.1.3910	23.57	21.52	26.8	24.12	24.25	24.1	4352	3614	3908	3671	3611	3103	Tb927.1.3910:mRNA	CDC16 [Trypanosoma cruzi Dm28c]	-	-	-	-	-	-	-
Tb927.1.3940	30.37	28.28	33.18	31.31	30.66	28.32	5597	4740	4827	4756	4555	3638	Tb927.1.3940:mRNA	hypothetical protein [Trypanosoma brucei brucei TREU927]	-	-	-	-	-	-	-
Tb927.1.3950	72.12	69.96	74	59.25	61.37	62.05	15224	13433	12334	10310	10447	9131	Tb927.1.3950:mRNA	alanine aminotransferase [Trypanosoma brucei brucei TREU927]	Metabolism;Metabolism	Amino acid metabolism;Amino acid metabolism	ko00250//Alanine, aspartate and glutamate metabolism;ko00220//Arginine biosynthesis	K00814;K00814	-	GO:0043168//anion binding;GO:0047635//alanine-oxo-acid transaminase activity	GO:0008152//metabolic process
Tb927.1.40	0.22	0.21	0.17	0.32	0.34	0.33	352	312	219	428	440	374	Tb927.1.40:mRNA	hypothetical protein [Trypanosoma brucei brucei TREU927]	-	-	-	-	-	-	-
Tb927.1.400	9.86	12.1	7.88	15.37	14.46	15.48	2138	2388	1350	2748	2529	2340	Tb927.1.400:mRNA	hypothetical protein [Trypanosoma brucei brucei TREU927]	-	-	-	-	-	-	-
Tb927.1.4010	19.2	17.75	16.65	20.52	18.11	15.34	4671	3928	3198	4116	3554	2602	Tb927.1.4010:mRNA	TcC31.29 [Trypanosoma grayi]	-	-	-	-	GO:0043231//intracellular membrane-bounded organelle	GO:0016787//hydrolase activity	GO:0006259//DNA metabolic process
Tb927.1.4020	1.2	1.58	0.83	2.53	2.12	2.43	255	305	139	443	363	360	Tb927.1.4020:mRNA	T. brucei spp.-specific protein [Trypanosoma brucei gambiense DAL972]	-	-	-	-	-	-	-
Tb927.1.4040	30	28.52	27.19	43.82	39.85	39.5	3021	2612	2162	3637	3236	2773	Tb927.1.4040:mRNA	hypothetical protein [Trypanosoma brucei brucei TREU927]	-	-	-	-	-	-	-
Tb927.1.4050	23.54	22.71	22.47	21.96	22.23	22.09	6944	6093	5233	5340	5287	4543	Tb927.1.4050:mRNA	Ser/Thr protein phosphatase [Trypanosoma brucei brucei TREU927]	-	-	-	-	-	GO:0016791//phosphatase activity;GO:0046872//metal ion binding	GO:0006796//phosphate-containing compound metabolic process
Tb927.1.410	20.98	19.41	17.44	23.04	20.34	19.84	2115	1780	1388	1915	1653	1394	Tb927.1.410:pseudogenic_transcript	retrotransposon hot spot (RHS) protein; retrotransposon hot spot protein 4 (RHS4) [Trypanosoma [Trypanosoma brucei brucei TREU927]	-	-	-	-	-	-	-
Tb927.1.4100	36.09	38.76	39.43	50.95	51.02	55.12	6183	6040	5333	7195	7047	6582	Tb927.1.4100:mRNA	cytochrome C oxidase subunit IV (PMID:12467979) [Trypanosoma brucei brucei TREU927]	-	-	-	-	-	GO:0003824//catalytic activity;GO:0009055//electron carrier activity	GO:0015992//proton transport;GO:0044710//single-organism metabolic process
Tb927.1.4140	11.44	10.77	10.59	12.51	11.95	12.23	1061	909	776	957	894	791	Tb927.1.4140:mRNA	bardet-Biedl syndrome 5 protein [Trypanosoma grayi]	-	-	-	-	-	-	-
Tb927.1.4160	47.93	49.99	47.33	58.02	57.66	59.08	2728	2588	2127	2722	2646	2344	Tb927.1.4160:mRNA	hypothetical protein [Trypanosoma brucei brucei TREU927]	-	-	-	-	-	-	-
Tb927.1.4180	32.75	30.53	34.97	29.87	31.11	27.44	4724	4006	3983	3552	3619	2759	Tb927.1.4180:mRNA	ribonuclease inhibitor-like protein [Angomonas deanei]	-	-	-	-	-	-	-
Tb927.1.420	46.12	45.07	40.81	48.06	45.51	45.36	5379	4782	3758	4621	4280	3688	Tb927.1.420:mRNA	retrotransposon hot spot (RHS) protein; retrotransposon hot spot protein 5 (RHS5) [Trypanosoma [Trypanosoma brucei brucei TREU927]	-	-	-	-	-	-	-
Tb927.1.4220	57.15	59.52	57.79	68.12	71.07	71.58	6451	6111	5151	6338	6469	5632	Tb927.1.4220.2:mRNA	ribonuclease H2 subunit B [Angomonas deanei]	Genetic Information Processing	Replication and repair	ko03030//DNA replication	K10744	-	-	-
Tb927.1.4230	43.46	42.53	43.24	54.86	56.57	59.09	5830	5190	4580	6067	6119	5526	Tb927.1.4230:mRNA	hypothetical protein [Trypanosoma brucei brucei TREU927]	-	-	-	-	-	-	-
Tb927.1.4250	17.94	15.29	20.31	18.14	18.4	18.31	2870	2226	2566	2393	2374	2042	Tb927.1.4250:mRNA	hypothetical protein [Trypanosoma brucei brucei TREU927]	-	-	-	-	-	-	-
Tb927.1.4280	21.7	20.62	21.33	24.22	25.51	22.17	3662	3166	2843	3370	3472	2609	Tb927.1.4280:mRNA	hypothetical protein [Trypanosoma brucei brucei TREU927]	-	-	-	-	-	-	-
[truncated: 9,152 more rows]
