# Supplementary material for: Graphene quantum dots induce cascadic apoptosis via interaction with proteins associated with anti-oxidation after endocytosis by Trypanosoma brucei
Source: Front Immunol. 2022 Dec 6;13:1022050. doi: 10.3389/fimmu.2022.1022050 (PMC9763322; doi:10.3389/fimmu.2022.1022050)
Supplement: Supplementary file 3 [file Table_2.xlsx]

## Sheet: CK-vs-T-50.bar_Gradient (1)
Dataset S2. The top 15 enriched GO terms
id	num	qvalue	per	ratio	class	ID	Descrption	Pvalue	Qvalue	Up	Down	fg_num	bg_num
GO:0046983 protein dimerization activity	38	8.99893e-27	13.669	0.717	Molecular Function	GO:0046983	protein dimerization activity	5.05558e-29	8.99893e-27	1	37	38	53
GO:0000785 chromatin	37	4.13077e-24	21.264	0.673	Cellular Component	GO:0000785	chromatin	5.98663e-26	4.13077e-24	1	36	37	55
GO:0044427 chromosomal part	37	9.26579e-23	21.264	0.627	Cellular Component	GO:0044427	chromosomal part	2.68574e-24	9.26579e-23	1	36	37	59
GO:0005694 chromosome	37	3.87259e-21	21.264	0.578	Cellular Component	GO:0005694	chromosome	1.68374e-22	3.87259e-21	1	36	37	64
GO:0006090 pyruvate metabolic process	23	1.52783e-19	9.957	0.821	Biological Process	GO:0006090	pyruvate metabolic process	4.94443e-22	1.52783e-19	0	23	23	28
GO:0032787 monocarboxylic acid metabolic process	26	3.07935e-13	11.255	0.464	Biological Process	GO:0032787	monocarboxylic acid metabolic process	1.99311e-15	3.07935e-13	0	26	26	56
GO:0005515 protein binding	60	5.75088e-13	21.583	0.255	Molecular Function	GO:0005515	protein binding	6.46166e-15	5.75088e-13	3	57	60	235
GO:0005777 peroxisome	17	5.5554e-09	9.77	0.548	Cellular Component	GO:0005777	peroxisome	3.22052e-10	5.5554e-09	0	17	17	31
GO:0019752 carboxylic acid metabolic process	32	1.01163e-08	13.853	0.264	Biological Process	GO:0019752	carboxylic acid metabolic process	1.02395e-10	1.01163e-08	3	29	32	121
GO:0006082 organic acid metabolic process	32	1.01163e-08	13.853	0.26	Biological Process	GO:0006082	organic acid metabolic process	1.63694e-10	1.01163e-08	3	29	32	123
GO:0043436 oxoacid metabolic process	32	1.01163e-08	13.853	0.26	Biological Process	GO:0043436	oxoacid metabolic process	1.63694e-10	1.01163e-08	3	29	32	123
GO:0042579 microbody	17	1.63468e-08	9.77	0.515	Cellular Component	GO:0042579	microbody	1.18455e-09	1.63468e-08	0	17	17	33
GO:0044446 intracellular organelle part	58	2.63422e-07	33.333	0.194	Cellular Component	GO:0044446	intracellular organelle part	2.29062e-08	2.63422e-07	4	54	58	299
GO:0043226 organelle	110	2.35886e-06	63.218	0.14	Cellular Component	GO:0043226	organelle	2.39305e-07	2.35886e-06	10	100	110	787
GO:0005929 cilium	19	3.24009e-06	10.92	0.345	Cellular Component	GO:0005929	cilium	3.90463e-07	3.24009e-06	0	19	19	55
