# Supplementary material for: Graphene quantum dots induce cascadic apoptosis via interaction with proteins associated with anti-oxidation after endocytosis by Trypanosoma brucei
Source: Front Immunol. 2022 Dec 6;13:1022050. doi: 10.3389/fimmu.2022.1022050 (PMC9763322; doi:10.3389/fimmu.2022.1022050)
Supplement: Supplementary file 4 [file Table_3.xlsx]

## Sheet: kegg 补充
Dataset S3. The top 20 enriched KEGG pathways
id	num	qvalue	per	ratio	class	ID	Descrption	Pvalue	Qvalue	Up	Down	fg_num	bg_num
Glycolysis / Gluconeogenesis	20	2.6387e-09	21.053	0.488	Metabolism	ko00010	Glycolysis / Gluconeogenesis	4.88648e-11	2.6387e-09	2	18	20	41
Galactose metabolism	6	0.000492118	6.316	0.75	Metabolism	ko00052	Galactose metabolism	1.82266e-05	0.000492118	2	4	6	8
Glycerolipid metabolism	9	0.000704609	9.474	0.45	Metabolism	ko00561	Glycerolipid metabolism	3.9145e-05	0.000704609	3	6	9	20
Methane metabolism	6	0.00146797	6.316	0.6	Metabolism	ko00680	Methane metabolism	0.000115946	0.00146797	0	6	6	10
Fructose and mannose metabolism	7	0.00146797	7.368	0.5	Metabolism	ko00051	Fructose and mannose metabolism	0.000135923	0.00146797	0	7	7	14
Starch and sucrose metabolism	4	0.003628	4.211	0.8	Metabolism	ko00500	Starch and sucrose metabolism	0.000403111	0.003628	0	4	4	5
Glutathione metabolism	8	0.037111	8.421	0.276	Metabolism	ko00480	Glutathione metabolism	0.00481069	0.037111	2	6	8	29
Pentose phosphate pathway	6	0.0637741	6.316	0.3	Metabolism	ko00030	Pentose phosphate pathway	0.00944802	0.0637741	2	4	6	20
Streptomycin biosynthesis	3	0.0880587	3.158	0.5	Metabolism	ko00521	Streptomycin biosynthesis	0.0146765	0.0880587	0	3	3	6
Amino sugar and nucleotide sugar metabolism	6	0.117198	6.316	0.25	Metabolism	ko00520	Amino sugar and nucleotide sugar metabolism	0.0237327	0.117198	2	4	6	24
Pantothenate and CoA biosynthesis	3	0.117198	3.158	0.429	Metabolism	ko00770	Pantothenate and CoA biosynthesis	0.0238736	0.117198	0	3	3	7
Glycerophospholipid metabolism	6	0.184489	6.316	0.222	Metabolism	ko00564	Glycerophospholipid metabolism	0.0409976	0.184489	3	3	6	27
Quorum sensing	3	0.193084	3.158	0.333	Cellular Processes	ko02024	Quorum sensing	0.049558	0.193084	0	3	3	9
Nitrogen metabolism	2	0.193084	2.105	0.5	Metabolism	ko00910	Nitrogen metabolism	0.0500588	0.193084	2	0	2	4
Nicotinate and nicotinamide metabolism	3	0.228651	3.158	0.3	Metabolism	ko00760	Nicotinate and nicotinamide metabolism	0.0658792	0.228651	0	3	3	10
Pyruvate metabolism	6	0.228651	6.316	0.194	Metabolism	ko00620	Pyruvate metabolism	0.0740625	0.228651	3	3	6	31
Fatty acid degradation	4	0.228651	4.211	0.235	Metabolism	ko00071	Fatty acid degradation	0.0762169	0.228651	0	4	4	17
Arginine and proline metabolism	4	0.228651	4.211	0.235	Metabolism	ko00330	Arginine and proline metabolism	0.0762169	0.228651	1	3	4	17
Fatty acid biosynthesis	3	0.239656	3.158	0.273	Metabolism	ko00061	Fatty acid biosynthesis	0.0843235	0.239656	0	3	3	11
Benzoate degradation	1	0.252101	1.053	1	Metabolism	ko00362	Benzoate degradation	0.0980392	0.252101	0	1	1	1
